# Supplementary material for: Emergence of Two Distinct SARS-CoV-2 Gamma Variants and the Rapid Spread of P.1-like-II SARS-CoV-2 during the Second Wave of COVID-19 in Santa Catarina, Southern Brazil
Source: Viruses. 2022 Mar 27;14(4):695. doi: 10.3390/v14040695 (PMC9029728; doi:10.3390/v14040695)
Supplement: Supplementary file 1 [file viruses-14-00695-s001.zip]

Archive with 12 entries (8 files):
- viruses-1634576-supplementary/
- viruses-1634576-supplementary/Supplementary_Fig_Table/
- viruses-1634576-supplementary/Supplementary_Fig_Table/Figures/
- viruses-1634576-supplementary/Supplementary_Fig_Table/Figures/Icon_
- viruses-1634576-supplementary/Supplementary_Fig_Table/Figures/Supplementary Figure 1.jpg
- viruses-1634576-supplementary/Supplementary_Fig_Table/Figures/Supplementary Figure 2.jpg
- viruses-1634576-supplementary/Supplementary_Fig_Table/Icon_
- viruses-1634576-supplementary/Supplementary_Fig_Table/Tables/
- viruses-1634576-supplementary/Supplementary_Fig_Table/Tables/Icon_
- viruses-1634576-supplementary/Supplementary_Fig_Table/Tables/Supplementary_Table S1.xlsx
- viruses-1634576-supplementary/Supplementary_Fig_Table/Tables/Supplementary_Table S2.xlsx
- viruses-1634576-supplementary/Supplementary_Fig_Table/Tables/Supplementary_Table S3.xlsx
