# Supplementary material for: Emergence of Two Distinct SARS-CoV-2 Gamma Variants and the Rapid Spread of P.1-like-II SARS-CoV-2 during the Second Wave of COVID-19 in Santa Catarina, Southern Brazil
Source: Viruses. 2022 Mar 27;14(4):695. doi: 10.3390/v14040695 (PMC9029728; doi:10.3390/v14040695)
Supplement: Supplementary file 1 [file viruses-14-00695-s001.zip › viruses-1634576-supplementary/Supplementary_Fig_Table/Tables/Supplementary_Table S2.xlsx]

## Sheet: Supl_table_2.csv
Sequence Name	GISAID Acession	Date	Pangolin Lineage	Region
hCoV-19/Brazil/SC-FIOCRUZ-769/2020	EPI_ISL_427306	2020-03-01	B.1	Greater Florianópolis
hCoV-19/Brazil/SC-FIOCRUZ-771/2020	EPI_ISL_541371	2020-03-01	B.1	Itajaí Valley
hCoV-19/Brazil/SC-FIOCRUZ-770/2020	EPI_ISL_541370	2020-03-01	B.1.1.33	Southern Santa Catarina
hCoV-19/Brazil/SC-FIOCRUZ-766/2020	EPI_ISL_427305	2020-03-01	B.6	Northern Santa Catarina
hCoV-19/Brazil/SC-FIOCRUZ-33799/2020	EPI_ISL_2677311	2020-05-01	B.1.1.33	Greater Florianópolis
hCoV-19/Brazil/SC-FIOCRUZ-33800/2020	EPI_ISL_2677312	2020-05-01	B.1.1.33	Greater Florianópolis
hCoV-19/Brazil/SC-FIOCRUZ-33802/2020	EPI_ISL_2677313	2020-05-01	B.1.195	Greater Florianópolis
hCoV-19/Brazil/SC-FIOCRUZ-33593/2020	EPI_ISL_2677096	2020-06-01	B.1.1.28	Greater Florianópolis
hCoV-19/Brazil/SC-FIOCRUZ-33796/2020	EPI_ISL_2677310	2020-06-01	B.1.1.33	Greater Florianópolis
hCoV-19/Brazil/SC-FIOCRUZ-33791/2020	EPI_ISL_2677308	2020-07-01	B.1.1.28	Greater Florianópolis
hCoV-19/Brazil/SC-FIOCRUZ-34264-R1/2020	EPI_ISL_4563059	2020-07-01	B.1.1.28	Southern Santa Catarina
hCoV-19/Brazil/SC-FIOCRUZ-202150091/2020	EPI_ISL_4414911	2020-07-01	B.1.1.33	Western Santa Catarina
hCoV-19/Brazil/SC-FIOCRUZ-33793/2020	EPI_ISL_2677309	2020-07-01	B.1.1.33	Greater Florianópolis
hCoV-19/Brazil/SC-FIOCRUZ-34070-R1/2020	EPI_ISL_2196360	2020-08-01	B.1.1.28	Greater Florianópolis
hCoV-19/Brazil/SC-FIOCRUZ-34158/2020	EPI_ISL_3061903	2020-08-01	B.1.1.33	Greater Florianópolis
hCoV-19/Brazil/SC-FIOCRUZ-33788/2020	EPI_ISL_2677307	2020-09-01	B.1.1.28	Greater Florianópolis
hCoV-19/Brazil/SC-FIOCRUZ-33864-R1/2020	EPI_ISL_3061901	2020-09-01	B.1.1.28	Greater Florianópolis
hCoV-19/Brazil/SC-FIOCRUZ-34078-R1/2020	EPI_ISL_2196357	2020-09-01	B.1.1.28	Greater Florianópolis
hCoV-19/Brazil/SC-FIOCRUZ-33637/2020	EPI_ISL_1181453	2020-09-01	B.1.1.33	Itajaí Valley
hCoV-19/Brazil/SC-FIOCRUZ-34157-R1/2020	EPI_ISL_3061902	2020-10-01	B.1.1.33	Greater Florianópolis
hCoV-19/Brazil/SC-UFSC-99/2020	EPI_ISL_7744057	2020-10-01	B.1.1.28	Western Santa Catarina
hCoV-19/Brazil/SC-UFSC-09/2020	EPI_ISL_7744089	2020-10-01	B.1.1.29	Western Santa Catarina
hCoV-19/Brazil/SC-UFSC-203/2020	EPI_ISL_7744085	2020-10-01	B.1.1.33	Itajaí Valley
hCoV-19/Brazil/SC-UFSC-205/2020	EPI_ISL_7803800	2020-10-01	P.2	Greater Florianópolis
hCoV-19/Brazil/SC-FUNED-420168437/2020	EPI_ISL_2293009	2020-11-01	B.1.1.28	Northern Santa Catarina
hCoV-19/Brazil/SC-FIOCRUZ-34186/2020	EPI_ISL_2557415	2020-11-01	B.1.1.33	Greater Florianópolis
hCoV-19/Brazil/SC-FIOCRUZ-33071/2020	EPI_ISL_2677233	2020-11-01	P.2	Greater Florianópolis
hCoV-19/Brazil/SC-FIOCRUZ-33865/2020	EPI_ISL_2677140	2020-11-01	P.2	Greater Florianópolis
hCoV-19/Brazil/SC-FUNED-420218255/2020	EPI_ISL_4600575	2020-11-01	P.2	Southern Santa Catarina
hCoV-19/Brazil/SC-FUNED-420227654/2020	EPI_ISL_4600576	2020-11-01	P.2	Southern Santa Catarina
hCoV-19/Brazil/SC-FUNED-420334552/2020	EPI_ISL_2249458	2020-11-01	P.2	Northern Santa Catarina
hCoV-19/Brazil/SC-FIOCRUZ-34069/2020	EPI_ISL_2157572	2020-11-01	P.7	Itajaí Valley
hCoV-19/Brazil/SC-FUNED-420234123/2020	EPI_ISL_4600572	2020-11-01	P.7	Greater Florianópolis
hCoV-19/Brazil/SC-UFSC-204/2020	EPI_ISL_7743979	2020-11-01	P.2	Western Santa Catarina
hCoV-19/Brazil/SC-FIOCRUZ-33073/2020	EPI_ISL_2677234	2020-12-01	B.1.1.28	Greater Florianópolis
hCoV-19/Brazil/SC-FIOCRUZ-33507/2020	EPI_ISL_2677299	2020-12-01	B.1.1.28	Greater Florianópolis
hCoV-19/Brazil/SC-FIOCRUZ-33508/2020	EPI_ISL_2677300	2020-12-01	B.1.1.28	Greater Florianópolis
hCoV-19/Brazil/SC-FUNED-420273699/2020	EPI_ISL_4600574	2020-12-01	B.1.1.28	Itajaí Valley
hCoV-19/Brazil/SC-FIOCRUZ-11192/2020	EPI_ISL_2677079	2020-12-01	B.1.1.33	Western Santa Catarina
hCoV-19/Brazil/SC-FIOCRUZ-33464/2020	EPI_ISL_2677256	2020-12-01	P.2	Greater Florianópolis
hCoV-19/Brazil/SC-FIOCRUZ-33465/2020	EPI_ISL_2677257	2020-12-01	P.2	Greater Florianópolis
hCoV-19/Brazil/SC-FIOCRUZ-33467/2020	EPI_ISL_2677258	2020-12-01	P.2	Greater Florianópolis
hCoV-19/Brazil/SC-FIOCRUZ-33468/2020	EPI_ISL_2677259	2020-12-01	P.2	Greater Florianópolis
hCoV-19/Brazil/SC-FIOCRUZ-33469/2020	EPI_ISL_2677260	2020-12-01	P.2	Greater Florianópolis
hCoV-19/Brazil/SC-FIOCRUZ-33470/2020	EPI_ISL_2677261	2020-12-01	P.2	Greater Florianópolis
hCoV-19/Brazil/SC-FIOCRUZ-33472/2020	EPI_ISL_2677262	2020-12-01	P.2	Greater Florianópolis
hCoV-19/Brazil/SC-FIOCRUZ-33473/2020	EPI_ISL_2677263	2020-12-01	P.2	Greater Florianópolis
hCoV-19/Brazil/SC-FIOCRUZ-33474/2020	EPI_ISL_2677264	2020-12-01	P.2	Greater Florianópolis
hCoV-19/Brazil/SC-FIOCRUZ-33475/2020	EPI_ISL_2677265	2020-12-01	P.2	Greater Florianópolis
hCoV-19/Brazil/SC-FIOCRUZ-33476/2020	EPI_ISL_2677266	2020-12-01	P.2	Greater Florianópolis
hCoV-19/Brazil/SC-FIOCRUZ-33477/2020	EPI_ISL_2677267	2020-12-01	P.2	Greater Florianópolis
hCoV-19/Brazil/SC-FIOCRUZ-33480/2020	EPI_ISL_2677268	2020-12-01	P.2	Greater Florianópolis
hCoV-19/Brazil/SC-FIOCRUZ-33482/2020	EPI_ISL_2677269	2020-12-01	P.2	Greater Florianópolis
hCoV-19/Brazil/SC-FIOCRUZ-33483/2020	EPI_ISL_2677270	2020-12-01	P.2	Greater Florianópolis
hCoV-19/Brazil/SC-FIOCRUZ-33486/2020	EPI_ISL_2677272	2020-12-01	P.2	Greater Florianópolis
hCoV-19/Brazil/SC-FIOCRUZ-33487/2020	EPI_ISL_2677273	2020-12-01	P.2	Greater Florianópolis
hCoV-19/Brazil/SC-FIOCRUZ-33490/2020	EPI_ISL_2677276	2020-12-01	P.2	Greater Florianópolis
hCoV-19/Brazil/SC-FIOCRUZ-33491/2020	EPI_ISL_2677277	2020-12-01	P.2	Greater Florianópolis
hCoV-19/Brazil/SC-FIOCRUZ-33492/2020	EPI_ISL_2677278	2020-12-01	P.2	Greater Florianópolis
hCoV-19/Brazil/SC-FIOCRUZ-33493/2020	EPI_ISL_2677279	2020-12-01	P.2	Greater Florianópolis
hCoV-19/Brazil/SC-FIOCRUZ-33494/2020	EPI_ISL_2677280	2020-12-01	P.2	Greater Florianópolis
hCoV-19/Brazil/SC-FIOCRUZ-33495/2020	EPI_ISL_2677281	2020-12-01	P.2	Greater Florianópolis
hCoV-19/Brazil/SC-FIOCRUZ-33496/2020	EPI_ISL_2677282	2020-12-01	P.2	Greater Florianópolis
hCoV-19/Brazil/SC-FIOCRUZ-33497/2020	EPI_ISL_2677283	2020-12-01	P.2	Greater Florianópolis
hCoV-19/Brazil/SC-FIOCRUZ-33502/2020	EPI_ISL_2677295	2020-12-01	P.2	Greater Florianópolis
hCoV-19/Brazil/SC-FIOCRUZ-33503/2020	EPI_ISL_2677296	2020-12-01	P.2	Greater Florianópolis
hCoV-19/Brazil/SC-FIOCRUZ-33505/2020	EPI_ISL_2677297	2020-12-01	P.2	Greater Florianópolis
hCoV-19/Brazil/SC-FIOCRUZ-33506/2020	EPI_ISL_2677298	2020-12-01	P.2	Greater Florianópolis
hCoV-19/Brazil/SC-FIOCRUZ-33509/2020	EPI_ISL_2677301	2020-12-01	P.2	Greater Florianópolis
hCoV-19/Brazil/SC-FIOCRUZ-33510/2020	EPI_ISL_2677302	2020-12-01	P.2	Greater Florianópolis
hCoV-19/Brazil/SC-FIOCRUZ-33511/2020	EPI_ISL_2677303	2020-12-01	P.2	Greater Florianópolis
hCoV-19/Brazil/SC-FIOCRUZ-33512/2020	EPI_ISL_2677304	2020-12-01	P.2	Greater Florianópolis
hCoV-19/Brazil/SC-FIOCRUZ-33513/2020	EPI_ISL_2677305	2020-12-01	P.2	Greater Florianópolis
hCoV-19/Brazil/SC-FIOCRUZ-33514/2020	EPI_ISL_2677306	2020-12-01	P.2	Greater Florianópolis
hCoV-19/Brazil/SC-FIOCRUZ-34066/2020	EPI_ISL_2157574	2020-12-01	P.2	Northern Santa Catarina
hCoV-19/Brazil/SC-FUNED-12/2020	EPI_ISL_4600571	2020-12-01	P.2	Southern Santa Catarina
hCoV-19/Brazil/SC-FUNED-420321460/2020	EPI_ISL_4675979	2020-12-01	P.2	Greater Florianópolis
hCoV-19/Brazil/SC-FIOCRUZ-33463/2020	EPI_ISL_2677255	2020-12-01	P.7	Greater Florianópolis
hCoV-19/Brazil/SC-FIOCRUZ-33484/2020	EPI_ISL_2677271	2020-12-01	P.7	Greater Florianópolis
hCoV-19/Brazil/SC-FIOCRUZ-33488/2020	EPI_ISL_2677274	2020-12-01	P.7	Greater Florianópolis
hCoV-19/Brazil/SC-FIOCRUZ-33489/2020	EPI_ISL_2677275	2020-12-01	P.7	Greater Florianópolis
hCoV-19/Brazil/SC-FIOCRUZ-33501/2020	EPI_ISL_2677294	2020-12-01	P.7	Greater Florianópolis
hCoV-19/Brazil/SC-FUNED-46-3/2020	EPI_ISL_2249387	2020-12-01	P.7	Itajaí Valley
hCoV-19/Brazil/SC-UFSC-50/2020	EPI_ISL_7803801	2020-12-01	B.1.1.28	Greater Florianópolis
hCoV-19/Brazil/SC-UFSC-51/2020	EPI_ISL_7803799	2020-12-01	P.2	Greater Florianópolis
hCoV-19/Brazil/SC-UFSC-52/2020	EPI_ISL_7744083	2020-12-01	P.2	Greater Florianópolis
hCoV-19/Brazil/SC-UFSC-53/2020	EPI_ISL_7743967	2020-12-01	P.2	Greater Florianópolis
hCoV-19/Brazil/SC-UFSC-54/2020	EPI_ISL_7743968	2020-12-01	P.2	Greater Florianópolis
hCoV-19/Brazil/SC-UFSC-55/2020	EPI_ISL_7744084	2020-12-01	P.2	Western Santa Catarina
hCoV-19/Brazil/SC-UFSC-56/2020	EPI_ISL_7743969	2020-12-01	P.2	Greater Florianópolis
hCoV-19/Brazil/SC-UFSC-57/2020	EPI_ISL_7743970	2020-12-01	P.2	Greater Florianópolis
hCoV-19/Brazil/SC-UFSC-58/2020	EPI_ISL_7743971	2020-12-01	P.2	Greater Florianópolis
hCoV-19/Brazil/SC-UFSC-59/2020	EPI_ISL_7743972	2020-12-01	P.2	Greater Florianópolis
hCoV-19/Brazil/SC-UFSC-98/2020	EPI_ISL_7744075	2020-03-01	B.39	Itajaí Valley
hCoV-19/Brazil/SC-UFSC-42/2020	EPI_ISL_7743958	2020-05-01	B.1.1.28	Itajaí Valley
hCoV-19/Brazil/SC-UFSC-43/2020	EPI_ISL_7744067	2020-05-01	B.1.1.28	Northern Santa Catarina
hCoV-19/Brazil/SC-UFSC-44/2020	EPI_ISL_7744061	2020-05-01	B.1.1.28	Itajaí Valley
hCoV-19/Brazil/SC-UFSC-07/2020	EPI_ISL_7744070	2020-06-01	B.1.1	Greater Florianópolis
hCoV-19/Brazil/SC-UFSC-72/2020	EPI_ISL_7744054	2020-06-01	B.1.1	Western Santa Catarina
hCoV-19/Brazil/SC-UFSC-06/2020	EPI_ISL_7743960	2020-06-01	B.1.1.28	Greater Florianópolis
hCoV-19/Brazil/SC-UFSC-10/2020	EPI_ISL_7743961	2020-06-01	B.1.1.28	Greater Florianópolis
hCoV-19/Brazil/SC-UFSC-15/2020	EPI_ISL_7744053	2020-06-01	B.1.1.28	Greater Florianópolis
hCoV-19/Brazil/SC-UFSC-17/2020	EPI_ISL_7803805	2020-06-01	B.1.1.28	Northern Santa Catarina
hCoV-19/Brazil/SC-UFSC-18/2020	EPI_ISL_7744082	2020-06-01	B.1.1.28	Northern Santa Catarina
hCoV-19/Brazil/SC-UFSC-19/2020	EPI_ISL_7743937	2020-06-01	B.1.1.28	Northern Santa Catarina
hCoV-19/Brazil/SC-UFSC-25/2020	EPI_ISL_7743963	2020-06-01	B.1.1.28	Greater Florianópolis
hCoV-19/Brazil/SC-UFSC-45/2020	EPI_ISL_7743949	2020-06-01	B.1.1.28	Greater Florianópolis
hCoV-19/Brazil/SC-UFSC-73/2020	EPI_ISL_7744113	2020-06-01	B.1.1.28	Western Santa Catarina
hCoV-19/Brazil/SC-UFSC-74/2020	EPI_ISL_7744093	2020-06-01	B.1.1.28	Western Santa Catarina
hCoV-19/Brazil/SC-UFSC-75/2020	EPI_ISL_7744114	2020-06-01	B.1.1.28	Western Santa Catarina
hCoV-19/Brazil/SC-UFSC-76/2020	EPI_ISL_7744074	2020-06-01	B.1.1.28	Western Santa Catarina
hCoV-19/Brazil/SC-UFSC-02/2020	EPI_ISL_7743959	2020-06-01	B.1.1.33	Greater Florianópolis
hCoV-19/Brazil/SC-UFSC-23/2020	EPI_ISL_7744104	2020-06-01	B.1.1.33	Greater Florianópolis
hCoV-19/Brazil/SC-UFSC-27/2020	EPI_ISL_7743938	2020-06-01	B.1.1.33	Northern Santa Catarina
hCoV-19/Brazil/SC-UFSC-28/2020	EPI_ISL_7744117	2020-06-01	B.1.1.33	Greater Florianópolis
hCoV-19/Brazil/SC-UFSC-32/2020	EPI_ISL_7743966	2020-06-01	B.1.1.33	Greater Florianópolis
hCoV-19/Brazil/SC-UFSC-35/2020	EPI_ISL_7744122	2020-06-01	B.1.1.33	Greater Florianópolis
hCoV-19/Brazil/SC-UFSC-39/2020	EPI_ISL_7743947	2020-06-01	B.1.1.33	Western Santa Catarina
hCoV-19/Brazil/SC-UFSC-40/2020	EPI_ISL_7744071	2020-06-01	B.1.1.33	Western Santa Catarina
hCoV-19/Brazil/SC-UFSC-70/2020	EPI_ISL_7743981	2020-06-01	B.1.1.33	Western Santa Catarina
hCoV-19/Brazil/SC-UFSC-71/2020	EPI_ISL_7744064	2020-06-01	B.1.1.33	Western Santa Catarina
hCoV-19/Brazil/SC-UFSC-95/2020	EPI_ISL_7744066	2020-07-01	B.1.1	Greater Florianópolis
hCoV-19/Brazil/SC-UFSC-03/2020	EPI_ISL_7744062	2020-07-01	B.1.1.28	Southern Santa Catarina
hCoV-19/Brazil/SC-UFSC-05/2020	EPI_ISL_7744120	2020-07-01	B.1.1.28	Itajaí Valley
hCoV-19/Brazil/SC-UFSC-08/2020	EPI_ISL_7743939	2020-07-01	B.1.1.28	Western Santa Catarina
hCoV-19/Brazil/SC-UFSC-22/2020	EPI_ISL_7744058	2020-07-01	B.1.1.28	Itajaí Valley
hCoV-19/Brazil/SC-UFSC-26/2020	EPI_ISL_7743964	2020-07-01	B.1.1.28	Greater Florianópolis
hCoV-19/Brazil/SC-UFSC-29/2020	EPI_ISL_7743965	2020-07-01	B.1.1.28	Greater Florianópolis
hCoV-19/Brazil/SC-UFSC-31/2020	EPI_ISL_7744072	2020-07-01	B.1.1.28	Western Santa Catarina
hCoV-19/Brazil/SC-UFSC-34/2020	EPI_ISL_7743976	2020-07-01	B.1.1.28	Greater Florianópolis
hCoV-19/Brazil/SC-UFSC-36/2020	EPI_ISL_7743948	2020-07-01	B.1.1.28	Greater Florianópolis
hCoV-19/Brazil/SC-UFSC-37/2020	EPI_ISL_7744118	2020-07-01	B.1.1.28	Greater Florianópolis
hCoV-19/Brazil/SC-UFSC-38/2020	EPI_ISL_7744060	2020-07-01	B.1.1.28	Northern Santa Catarina
hCoV-19/Brazil/SC-UFSC-04/2020	EPI_ISL_7744106	2020-07-01	B.1.1.33	Northern Santa Catarina
hCoV-19/Brazil/SC-UFSC-11/2020	EPI_ISL_7743975	2020-07-01	B.1.1.33	Greater Florianópolis
hCoV-19/Brazil/SC-UFSC-14/2020	EPI_ISL_7743936	2020-07-01	B.1.1.33	Northern Santa Catarina
hCoV-19/Brazil/SC-UFSC-16/2020	EPI_ISL_7744108	2020-07-01	B.1.1.33	Greater Florianópolis
hCoV-19/Brazil/SC-UFSC-20/2020	EPI_ISL_7744077	2020-07-01	B.1.1.33	Greater Florianópolis
hCoV-19/Brazil/SC-UFSC-21/2020	EPI_ISL_7743962	2020-07-01	B.1.1.33	Greater Florianópolis
hCoV-19/Brazil/SC-UFSC-24/2020	EPI_ISL_7744090	2020-07-01	B.1.1.33	Greater Florianópolis
hCoV-19/Brazil/SC-UFSC-30/2020	EPI_ISL_7743935	2020-07-01	B.1.1.33	Western Santa Catarina
hCoV-19/Brazil/SC-UFSC-33/2020	EPI_ISL_7744056	2020-07-01	B.1.1.33	Itajaí Valley
hCoV-19/Brazil/SC-UFSC-49/2020	EPI_ISL_7744069	2020-07-01	B.1.1.33	Itajaí Valley
hCoV-19/Brazil/SC-UFSC-13/2020	EPI_ISL_7744107	2020-07-01	B.1.413	Greater Florianópolis
hCoV-19/Brazil/SC-UFSC-12/2020	EPI_ISL_7744055	2020-07-01	P.2	Greater Florianópolis
hCoV-19/Brazil/SC-UFSC-01/2020	EPI_ISL_7744125	2020-08-01	B.1.1.28	Greater Florianópolis
hCoV-19/Brazil/SC-UFSC-48/2020	EPI_ISL_7744065	2020-08-01	B.1.1.28	Western Santa Catarina
hCoV-19/Brazil/SC-UFSC-77/2020	EPI_ISL_7744052	2020-08-01	B.1.1.28	Western Santa Catarina
hCoV-19/Brazil/SC-UFSC-78/2020	EPI_ISL_7744124	2020-08-01	B.1.1.28	Western Santa Catarina
hCoV-19/Brazil/SC-UFSC-80/2020	EPI_ISL_7744081	2020-08-01	B.1.1.28	Western Santa Catarina
hCoV-19/Brazil/SC-UFSC-100/2020	EPI_ISL_7743983	2020-09-01	B.1	Western Santa Catarina
hCoV-19/Brazil/SC-UFSC-46/2020	EPI_ISL_7743950	2020-09-01	B.1.1.33	Western Santa Catarina
hCoV-19/Brazil/SC-FIOCRUZ-3321/2021	EPI_ISL_2677244	2021-01-01	B.1.1.28	Greater Florianópolis
hCoV-19/Brazil/SC-FIOCRUZ-3338/2021	EPI_ISL_2677289	2021-01-01	B.1.1.28	Greater Florianópolis
hCoV-19/Brazil/SC-FIOCRUZ-3340/2021	EPI_ISL_2677291	2021-01-01	B.1.1.28	Greater Florianópolis
hCoV-19/Brazil/SC-FIOCRUZ-3341/2021	EPI_ISL_2677292	2021-01-01	B.1.1.28	Greater Florianópolis
hCoV-19/Brazil/SC-FIOCRUZ-7181/2021	EPI_ISL_2677099	2021-01-01	B.1.1.28	Greater Florianópolis
hCoV-19/Brazil/SC-FIOCRUZ-3295/2021	EPI_ISL_1181412	2021-01-01	B.1.1.33	Western Santa Catarina
hCoV-19/Brazil/SC-FIOCRUZ-3335/2021	EPI_ISL_1181404	2021-01-01	B.1.1.33	Western Santa Catarina
hCoV-19/Brazil/SC-FIOCRUZ-13112/2021	EPI_ISL_1533990	2021-01-01	Alpha (B.1.1.7)	Greater Florianópolis
hCoV-19/Brazil/SC-FIOCRUZ-3334/2021	EPI_ISL_2677286	2021-01-01	C.36	Greater Florianópolis
hCoV-19/Brazil/SC-FIOCRUZ-1002/2021	EPI_ISL_1181403	2021-01-01	N.9	Greater Florianópolis
hCoV-19/Brazil/SC-FIOCRUZ-2171/2021	EPI_ISL_1181402	2021-01-01	N.9	Greater Florianópolis
hCoV-19/Brazil/SC-FIOCRUZ-7203/2021	EPI_ISL_2677106	2021-01-01	N.9	Greater Florianópolis
hCoV-19/Brazil/SC-1326/2021	EPI_ISL_985318	2021-01-01	Gamma (P.1)	Greater Florianópolis
hCoV-19/Brazil/SC-1327/2021	EPI_ISL_985319	2021-01-01	Gamma (P.1)	Greater Florianópolis
hCoV-19/Brazil/SC-FIOCRUZ-11049-1P/2021	EPI_ISL_2466261	2021-01-01	P1-like-II	Western Santa Catarina
hCoV-19/Brazil/SC-FIOCRUZ-11049/2021	EPI_ISL_2038950	2021-01-01	P1-like-II	Western Santa Catarina
hCoV-19/Brazil/SC-FIOCRUZ-11050/2021	EPI_ISL_2038951	2021-01-01	P1-like-II	Western Santa Catarina
hCoV-19/Brazil/SC-FIOCRUZ-11188/2021	EPI_ISL_2038930	2021-01-01	P1-like-II	Western Santa Catarina
hCoV-19/Brazil/SC-FIOCRUZ-13109/2021	EPI_ISL_1533994	2021-01-01	Gamma (P.1)	Greater Florianópolis
hCoV-19/Brazil/SC-FIOCRUZ-13111/2021	EPI_ISL_1533992	2021-01-01	Gamma (P.1)	Greater Florianópolis
hCoV-19/Brazil/SC-FIOCRUZ-13114/2021	EPI_ISL_1533993	2021-01-01	Gamma (P.1)	Greater Florianópolis
hCoV-19/Brazil/SC-FIOCRUZ-14557/2021	EPI_ISL_2038932	2021-01-01	P1-like-II	Western Santa Catarina
hCoV-19/Brazil/SC-FIOCRUZ-3333/2021	EPI_ISL_2677254	2021-01-01	Gamma (P.1)	Greater Florianópolis
hCoV-19/Brazil/SC-FIOCRUZ-7173/2021	EPI_ISL_2038933	2021-01-01	P1-like-II	Western Santa Catarina
hCoV-19/Brazil/SC-FIOCRUZ-7174/2021	EPI_ISL_2038966	2021-01-01	P1-like-II	Greater Florianópolis
hCoV-19/Brazil/SC-FIOCRUZ-7207/2021	EPI_ISL_2677108	2021-01-01	Gamma (P.1)	Greater Florianópolis
hCoV-19/Brazil/SC-FIOCRUZ-9705/2021	EPI_ISL_2677133	2021-01-01	Gamma (P.1)	Greater Florianópolis
hCoV-19/Brazil/SC-FUNED-51220/2021	EPI_ISL_2249401	2021-01-01	Gamma (P.1)	Northern Santa Catarina
hCoV-19/Brazil/SC-FIOCRUZ-9703/2021	EPI_ISL_2677135	2021-01-01	P.1.1	Greater Florianópolis
hCoV-19/Brazil/SC-FIOCRUZ-1328/2021	EPI_ISL_2677314	2021-01-01	P.2	Greater Florianópolis
hCoV-19/Brazil/SC-FIOCRUZ-14556/2021	EPI_ISL_2677080	2021-01-01	P.2	Western Santa Catarina
hCoV-19/Brazil/SC-FIOCRUZ-2170/2021	EPI_ISL_2677315	2021-01-01	P.2	Greater Florianópolis
hCoV-19/Brazil/SC-FIOCRUZ-2370/2021	EPI_ISL_2677316	2021-01-01	P.2	Greater Florianópolis
hCoV-19/Brazil/SC-FIOCRUZ-2371/2021	EPI_ISL_2677317	2021-01-01	P.2	Greater Florianópolis
hCoV-19/Brazil/SC-FIOCRUZ-25333/2021	EPI_ISL_3061898	2021-01-01	P.2	Greater Florianópolis
hCoV-19/Brazil/SC-FIOCRUZ-3296/2021	EPI_ISL_2677284	2021-01-01	P.2	Greater Florianópolis
hCoV-19/Brazil/SC-FIOCRUZ-3300/2021	EPI_ISL_2677228	2021-01-01	P.2	Greater Florianópolis
hCoV-19/Brazil/SC-FIOCRUZ-3301/2021	EPI_ISL_2677229	2021-01-01	P.2	Greater Florianópolis
hCoV-19/Brazil/SC-FIOCRUZ-3303/2021	EPI_ISL_2677230	2021-01-01	P.2	Greater Florianópolis
hCoV-19/Brazil/SC-FIOCRUZ-3306/2021	EPI_ISL_2677231	2021-01-01	P.2	Greater Florianópolis
hCoV-19/Brazil/SC-FIOCRUZ-3307/2021	EPI_ISL_2677232	2021-01-01	P.2	Greater Florianópolis
hCoV-19/Brazil/SC-FIOCRUZ-3308/2021	EPI_ISL_2677235	2021-01-01	P.2	Greater Florianópolis
hCoV-19/Brazil/SC-FIOCRUZ-3309/2021	EPI_ISL_2677236	2021-01-01	P.2	Greater Florianópolis
hCoV-19/Brazil/SC-FIOCRUZ-3310/2021	EPI_ISL_2677237	2021-01-01	P.2	Greater Florianópolis
hCoV-19/Brazil/SC-FIOCRUZ-3311/2021	EPI_ISL_2677238	2021-01-01	P.2	Greater Florianópolis
hCoV-19/Brazil/SC-FIOCRUZ-3312/2021	EPI_ISL_2677239	2021-01-01	P.2	Greater Florianópolis
hCoV-19/Brazil/SC-FIOCRUZ-3313/2021	EPI_ISL_2677240	2021-01-01	P.2	Greater Florianópolis
hCoV-19/Brazil/SC-FIOCRUZ-3314/2021	EPI_ISL_2677241	2021-01-01	P.2	Greater Florianópolis
hCoV-19/Brazil/SC-FIOCRUZ-3315/2021	EPI_ISL_2677242	2021-01-01	P.2	Greater Florianópolis
hCoV-19/Brazil/SC-FIOCRUZ-3316/2021	EPI_ISL_2677243	2021-01-01	P.2	Greater Florianópolis
hCoV-19/Brazil/SC-FIOCRUZ-3322/2021	EPI_ISL_2677245	2021-01-01	P.2	Greater Florianópolis
hCoV-19/Brazil/SC-FIOCRUZ-3323/2021	EPI_ISL_2677246	2021-01-01	P.2	Greater Florianópolis
hCoV-19/Brazil/SC-FIOCRUZ-3324/2021	EPI_ISL_2677247	2021-01-01	P.2	Greater Florianópolis
hCoV-19/Brazil/SC-FIOCRUZ-3325/2021	EPI_ISL_2677248	2021-01-01	P.2	Greater Florianópolis
hCoV-19/Brazil/SC-FIOCRUZ-3328/2021	EPI_ISL_2677249	2021-01-01	P.2	Greater Florianópolis
hCoV-19/Brazil/SC-FIOCRUZ-3329/2021	EPI_ISL_2677250	2021-01-01	P.2	Greater Florianópolis
hCoV-19/Brazil/SC-FIOCRUZ-3330/2021	EPI_ISL_2677251	2021-01-01	P.2	Greater Florianópolis
hCoV-19/Brazil/SC-FIOCRUZ-3331/2021	EPI_ISL_2677252	2021-01-01	P.2	Greater Florianópolis
hCoV-19/Brazil/SC-FIOCRUZ-3332/2021	EPI_ISL_2677253	2021-01-01	P.2	Greater Florianópolis
hCoV-19/Brazil/SC-FIOCRUZ-3336/2021	EPI_ISL_2677287	2021-01-01	P.2	Greater Florianópolis
hCoV-19/Brazil/SC-FIOCRUZ-3337/2021	EPI_ISL_2677288	2021-01-01	P.2	Greater Florianópolis
hCoV-19/Brazil/SC-FIOCRUZ-3339/2021	EPI_ISL_2677290	2021-01-01	P.2	Greater Florianópolis
hCoV-19/Brazil/SC-FIOCRUZ-3343/2021	EPI_ISL_2677293	2021-01-01	P.2	Greater Florianópolis
hCoV-19/Brazil/SC-FIOCRUZ-49469-R1/2021	EPI_ISL_4563063	2021-01-01	P.2	Western Santa Catarina
hCoV-19/Brazil/SC-FIOCRUZ-50086/2021	EPI_ISL_4414914	2021-01-01	P.2	Greater Florianópolis
hCoV-19/Brazil/SC-FIOCRUZ-7169/2021	EPI_ISL_2677097	2021-01-01	P.2	Greater Florianópolis
hCoV-19/Brazil/SC-FIOCRUZ-7180/2021	EPI_ISL_2677098	2021-01-01	P.2	Greater Florianópolis
hCoV-19/Brazil/SC-FIOCRUZ-7190/2021	EPI_ISL_2677100	2021-01-01	P.2	Greater Florianópolis
hCoV-19/Brazil/SC-FIOCRUZ-7191/2021	EPI_ISL_2677101	2021-01-01	P.2	Greater Florianópolis
hCoV-19/Brazil/SC-FIOCRUZ-7192/2021	EPI_ISL_2677102	2021-01-01	P.2	Greater Florianópolis
hCoV-19/Brazil/SC-FIOCRUZ-7193/2021	EPI_ISL_2677103	2021-01-01	P.2	Greater Florianópolis
hCoV-19/Brazil/SC-FIOCRUZ-7196/2021	EPI_ISL_2677104	2021-01-01	P.2	Greater Florianópolis
hCoV-19/Brazil/SC-FIOCRUZ-7199/2021	EPI_ISL_2677105	2021-01-01	P.2	Greater Florianópolis
hCoV-19/Brazil/SC-FIOCRUZ-7204/2021	EPI_ISL_2677107	2021-01-01	P.2	Greater Florianópolis
hCoV-19/Brazil/SC-FIOCRUZ-7208/2021	EPI_ISL_2677109	2021-01-01	P.2	Greater Florianópolis
hCoV-19/Brazil/SC-FIOCRUZ-7210/2021	EPI_ISL_2677110	2021-01-01	P.2	Greater Florianópolis
hCoV-19/Brazil/SC-FIOCRUZ-7211/2021	EPI_ISL_2677111	2021-01-01	P.2	Greater Florianópolis
hCoV-19/Brazil/SC-FIOCRUZ-7212/2021	EPI_ISL_2677112	2021-01-01	P.2	Greater Florianópolis
hCoV-19/Brazil/SC-FUNED-03-19/2021	EPI_ISL_2249391	2021-01-01	P.2	Itajaí Valley
hCoV-19/Brazil/SC-FUNED-420174675/2021	EPI_ISL_2249462	2021-01-01	P.2	Western Santa Catarina
hCoV-19/Brazil/SC-FUNED-420326306/2021	EPI_ISL_2249459	2021-01-01	P.2	Southern Santa Catarina
hCoV-19/Brazil/SC-FUNED-420339701/2021	EPI_ISL_2249463	2021-01-01	P.2	Southern Santa Catarina
hCoV-19/Brazil/SC-FUNED-420344336/2021	EPI_ISL_2249460	2021-01-01	P.2	Northern Santa Catarina
hCoV-19/Brazil/SC-FUNED-420355723/2021	EPI_ISL_2249461	2021-01-01	P.2	Southern Santa Catarina
hCoV-19/Brazil/SC-FUNED-420364963/2021	EPI_ISL_2292993	2021-01-01	P.2	Southern Santa Catarina
hCoV-19/Brazil/SC-FUNED-420371426/2021	EPI_ISL_2292995	2021-01-01	P.2	Western Santa Catarina
hCoV-19/Brazil/SC-FUNED-420376062/2021	EPI_ISL_2292994	2021-01-01	P.2	Northern Santa Catarina
hCoV-19/Brazil/SC-FUNED-420393491/2021	EPI_ISL_2292997	2021-01-01	P.2	Northern Santa Catarina
hCoV-19/Brazil/SC-FUNED-93176/2021	EPI_ISL_2249400	2021-01-01	P.2	Southern Santa Catarina
hCoV-19/Brazil/SC-FUNED-94-272/2021	EPI_ISL_2293008	2021-01-01	P.2	Northern Santa Catarina
hCoV-19/Brazil/SC-FIOCRUZ-3299/2021	EPI_ISL_2677285	2021-01-01	P.7	Greater Florianópolis
hCoV-19/Brazil/SC-FUNED-420386849/2021	EPI_ISL_2292996	2021-01-01	P.7	Itajaí Valley
hCoV-19/Brazil/SC-FIOCRUZ-7227/2021	EPI_ISL_2677126	2021-02-01	B.1.1.28	Greater Florianópolis
hCoV-19/Brazil/SC-FIOCRUZ-10891/2021	EPI_ISL_2677092	2021-02-01	B.1.1.332	Itajaí Valley
hCoV-19/Brazil/SC-BA1200-270040448/2021	EPI_ISL_2308434	2021-02-01	B.1.1.371	Northern Santa Catarina
hCoV-19/Brazil/SC-FIOCRUZ-13110/2021	EPI_ISL_1533997	2021-02-01	Alpha (B.1.1.7)	Greater Florianópolis
hCoV-19/Brazil/SC-FIOCRUZ-10845/2021	EPI_ISL_2677078	2021-02-01	Gamma (P.1)	Northern Santa Catarina
hCoV-19/Brazil/SC-FIOCRUZ-10846/2021	EPI_ISL_2677086	2021-02-01	Gamma (P.1)	Itajaí Valley
hCoV-19/Brazil/SC-FIOCRUZ-10849/2021	EPI_ISL_2677153	2021-02-01	Gamma (P.1)	Southern Santa Catarina
hCoV-19/Brazil/SC-FIOCRUZ-10853/2021	EPI_ISL_3827977	2021-02-01	Gamma (P.1)	Southern Santa Catarina
hCoV-19/Brazil/SC-FIOCRUZ-10854/2021	EPI_ISL_2677163	2021-02-01	Gamma (P.1)	Northern Santa Catarina
hCoV-19/Brazil/SC-FIOCRUZ-10855/2021	EPI_ISL_2677094	2021-02-01	P1-like-I	Itajaí Valley
hCoV-19/Brazil/SC-FIOCRUZ-10857/2021	EPI_ISL_2677173	2021-02-01	Gamma (P.1)	Mountain Range
hCoV-19/Brazil/SC-FIOCRUZ-10858/2021	EPI_ISL_2677144	2021-02-01	Gamma (P.1)	Greater Florianópolis
hCoV-19/Brazil/SC-FIOCRUZ-10859/2021	EPI_ISL_2677089	2021-02-01	Gamma (P.1)	Itajaí Valley
hCoV-19/Brazil/SC-FIOCRUZ-10862/2021	EPI_ISL_2677091	2021-02-01	Gamma (P.1)	Itajaí Valley
hCoV-19/Brazil/SC-FIOCRUZ-10863/2021	EPI_ISL_2677093	2021-02-01	Gamma (P.1)	Itajaí Valley
hCoV-19/Brazil/SC-FIOCRUZ-10864/2021	EPI_ISL_2677143	2021-02-01	Gamma (P.1)	Greater Florianópolis
hCoV-19/Brazil/SC-FIOCRUZ-10865/2021	EPI_ISL_2677095	2021-02-01	Gamma (P.1)	Greater Florianópolis
hCoV-19/Brazil/SC-FIOCRUZ-10866/2021	EPI_ISL_2038949	2021-02-01	P1-like-II	Southern Santa Catarina
hCoV-19/Brazil/SC-FIOCRUZ-10869/2021	EPI_ISL_2677156	2021-02-01	Gamma (P.1)	Southern Santa Catarina
hCoV-19/Brazil/SC-FIOCRUZ-10870/2021	EPI_ISL_2677174	2021-02-01	Gamma (P.1)	Mountain Range
hCoV-19/Brazil/SC-FIOCRUZ-10871/2021	EPI_ISL_2677147	2021-02-01	Gamma (P.1)	Greater Florianópolis
hCoV-19/Brazil/SC-FIOCRUZ-10872/2021	EPI_ISL_2038948	2021-02-01	P1-like-II	Northern Santa Catarina
hCoV-19/Brazil/SC-FIOCRUZ-10873/2021	EPI_ISL_2677157	2021-02-01	Gamma (P.1)	Southern Santa Catarina
hCoV-19/Brazil/SC-FIOCRUZ-10874/2021	EPI_ISL_2677161	2021-02-01	Gamma (P.1)	Northern Santa Catarina
hCoV-19/Brazil/SC-FIOCRUZ-10877/2021	EPI_ISL_2677159	2021-02-01	Gamma (P.1)	Southern Santa Catarina
hCoV-19/Brazil/SC-FIOCRUZ-10878/2021	EPI_ISL_2677155	2021-02-01	Gamma (P.1)	Southern Santa Catarina
hCoV-19/Brazil/SC-FIOCRUZ-10879/2021	EPI_ISL_2677171	2021-02-01	Gamma (P.1)	Northern Santa Catarina
hCoV-19/Brazil/SC-FIOCRUZ-10883/2021	EPI_ISL_2677146	2021-02-01	Gamma (P.1)	Greater Florianópolis
hCoV-19/Brazil/SC-FIOCRUZ-10884/2021	EPI_ISL_2677150	2021-02-01	Gamma (P.1)	Greater Florianópolis
hCoV-19/Brazil/SC-FIOCRUZ-10888/2021	EPI_ISL_2677082	2021-02-01	Gamma (P.1)	Western Santa Catarina
hCoV-19/Brazil/SC-FIOCRUZ-10892/2021	EPI_ISL_2677142	2021-02-01	Gamma (P.1)	Greater Florianópolis
hCoV-19/Brazil/SC-FIOCRUZ-11044/2021	EPI_ISL_2677219	2021-02-01	Gamma (P.1)	Greater Florianópolis
hCoV-19/Brazil/SC-FIOCRUZ-11048/2021	EPI_ISL_2677222	2021-02-01	Gamma (P.1)	Southern Santa Catarina
hCoV-19/Brazil/SC-FIOCRUZ-11051/2021	EPI_ISL_2038952	2021-02-01	P1-like-II	Western Santa Catarina
hCoV-19/Brazil/SC-FIOCRUZ-11052/2021	EPI_ISL_2038953	2021-02-01	P1-like-II	Western Santa Catarina
hCoV-19/Brazil/SC-FIOCRUZ-11053/2021	EPI_ISL_2677223	2021-02-01	Gamma (P.1)	Western Santa Catarina
hCoV-19/Brazil/SC-FIOCRUZ-11054/2021	EPI_ISL_2038967	2021-02-01	P1-like-II	Western Santa Catarina
hCoV-19/Brazil/SC-FIOCRUZ-11183/2021	EPI_ISL_2038947	2021-02-01	P1-like-II	Mountain Range
hCoV-19/Brazil/SC-FIOCRUZ-11189/2021	EPI_ISL_2038946	2021-02-01	P1-like-II	Western Santa Catarina
hCoV-19/Brazil/SC-FIOCRUZ-11191/2021	EPI_ISL_2677081	2021-02-01	Gamma (P.1)	Western Santa Catarina
hCoV-19/Brazil/SC-FIOCRUZ-11193/2021	EPI_ISL_2038941	2021-02-01	P1-like-II	Western Santa Catarina
hCoV-19/Brazil/SC-FIOCRUZ-11194/2021	EPI_ISL_1534007	2021-02-01	Gamma (P.1)	Southern Santa Catarina
hCoV-19/Brazil/SC-FIOCRUZ-11195/2021	EPI_ISL_1534003	2021-02-01	Gamma (P.1)	Mountain Range
hCoV-19/Brazil/SC-FIOCRUZ-12971/2021	EPI_ISL_1534010	2021-02-01	Gamma (P.1)	Northern Santa Catarina
hCoV-19/Brazil/SC-FIOCRUZ-12972/2021	EPI_ISL_1534008	2021-02-01	Gamma (P.1)	Northern Santa Catarina
hCoV-19/Brazil/SC-FIOCRUZ-12973/2021	EPI_ISL_1534009	2021-02-01	Gamma (P.1)	Northern Santa Catarina
hCoV-19/Brazil/SC-FIOCRUZ-12975/2021	EPI_ISL_1534002	2021-02-01	Gamma (P.1)	Northern Santa Catarina
hCoV-19/Brazil/SC-FIOCRUZ-13113/2021	EPI_ISL_1533996	2021-02-01	Gamma (P.1)	Greater Florianópolis
hCoV-19/Brazil/SC-FIOCRUZ-14552/2021	EPI_ISL_2677160	2021-02-01	Gamma (P.1)	Northern Santa Catarina
hCoV-19/Brazil/SC-FIOCRUZ-14558/2021	EPI_ISL_2038934	2021-02-01	P1-like-II	Western Santa Catarina
hCoV-19/Brazil/SC-FIOCRUZ-14559/2021	EPI_ISL_2038931	2021-02-01	P1-like-II	Western Santa Catarina
hCoV-19/Brazil/SC-FIOCRUZ-14560/2021	EPI_ISL_2038935	2021-02-01	P1-like-II	Western Santa Catarina
hCoV-19/Brazil/SC-FIOCRUZ-14561/2021	EPI_ISL_2038936	2021-02-01	P1-like-II	Western Santa Catarina
hCoV-19/Brazil/SC-FIOCRUZ-14562/2021	EPI_ISL_2038937	2021-02-01	P1-like-II	Western Santa Catarina
hCoV-19/Brazil/SC-FIOCRUZ-14564/2021	EPI_ISL_2038938	2021-02-01	P1-like-II	Western Santa Catarina
hCoV-19/Brazil/SC-FIOCRUZ-14565/2021	EPI_ISL_2038939	2021-02-01	P1-like-II	Western Santa Catarina
hCoV-19/Brazil/SC-FIOCRUZ-14566/2021	EPI_ISL_2038940	2021-02-01	P1-like-II	Western Santa Catarina
hCoV-19/Brazil/SC-FIOCRUZ-14567/2021	EPI_ISL_2038954	2021-02-01	P1-like-II	Western Santa Catarina
hCoV-19/Brazil/SC-FIOCRUZ-14568/2021	EPI_ISL_2038942	2021-02-01	P1-like-II	Western Santa Catarina
hCoV-19/Brazil/SC-FIOCRUZ-14569/2021	EPI_ISL_2038943	2021-02-01	P1-like-II	Western Santa Catarina
hCoV-19/Brazil/SC-FIOCRUZ-14570/2021	EPI_ISL_2038945	2021-02-01	P1-like-II	Western Santa Catarina
hCoV-19/Brazil/SC-FIOCRUZ-15634/2021	EPI_ISL_2677169	2021-02-01	Gamma (P.1)	Northern Santa Catarina
hCoV-19/Brazil/SC-FIOCRUZ-15636/2021	EPI_ISL_2677170	2021-02-01	Gamma (P.1)	Northern Santa Catarina
hCoV-19/Brazil/SC-FIOCRUZ-19112/2021	EPI_ISL_2157390	2021-02-01	Gamma (P.1)	Southern Santa Catarina
hCoV-19/Brazil/SC-FIOCRUZ-38829/2021	EPI_ISL_3434917	2021-02-01	Gamma (P.1)	Greater Florianópolis
hCoV-19/Brazil/SC-FIOCRUZ-7171/2021	EPI_ISL_2677129	2021-02-01	Gamma (P.1)	Greater Florianópolis
hCoV-19/Brazil/SC-FIOCRUZ-7172/2021	EPI_ISL_2677128	2021-02-01	Gamma (P.1)	Greater Florianópolis
hCoV-19/Brazil/SC-FIOCRUZ-7175/2021	EPI_ISL_2677127	2021-02-01	Gamma (P.1)	Greater Florianópolis
hCoV-19/Brazil/SC-FIOCRUZ-7177/2021	EPI_ISL_2677132	2021-02-01	Gamma (P.1)	Greater Florianópolis
hCoV-19/Brazil/SC-FIOCRUZ-7178/2021	EPI_ISL_2677131	2021-02-01	Gamma (P.1)	Greater Florianópolis
hCoV-19/Brazil/SC-FIOCRUZ-7179/2021	EPI_ISL_2677130	2021-02-01	Gamma (P.1)	Greater Florianópolis
hCoV-19/Brazil/SC-FIOCRUZ-7216/2021	EPI_ISL_2677116	2021-02-01	Gamma (P.1)	Greater Florianópolis
hCoV-19/Brazil/SC-FIOCRUZ-7221/2021	EPI_ISL_2677121	2021-02-01	Gamma (P.1)	Greater Florianópolis
hCoV-19/Brazil/SC-FIOCRUZ-7223/2021	EPI_ISL_2677123	2021-02-01	Gamma (P.1)	Greater Florianópolis
hCoV-19/Brazil/SC-FIOCRUZ-9704/2021	EPI_ISL_2677136	2021-02-01	Gamma (P.1)	Greater Florianópolis
hCoV-19/Brazil/SC-FIOCRUZ-9712/2021	EPI_ISL_2677206	2021-02-01	Gamma (P.1)	Northern Santa Catarina
hCoV-19/Brazil/SC-FIOCRUZ-9714/2021	EPI_ISL_2677211	2021-02-01	Gamma (P.1)	Northern Santa Catarina
hCoV-19/Brazil/SC-FIOCRUZ-9716/2021	EPI_ISL_2677214	2021-02-01	Gamma (P.1)	Northern Santa Catarina
hCoV-19/Brazil/SC-FIOCRUZ-9717/2021	EPI_ISL_2677191	2021-02-01	Gamma (P.1)	Northern Santa Catarina
hCoV-19/Brazil/SC-FIOCRUZ-9718/2021	EPI_ISL_2677215	2021-02-01	Gamma (P.1)	Northern Santa Catarina
hCoV-19/Brazil/SC-FIOCRUZ-9719/2021	EPI_ISL_2677200	2021-02-01	Gamma (P.1)	Northern Santa Catarina
hCoV-19/Brazil/SC-FIOCRUZ-9720/2021	EPI_ISL_2677192	2021-02-01	Gamma (P.1)	Northern Santa Catarina
hCoV-19/Brazil/SC-FIOCRUZ-9721/2021	EPI_ISL_2677210	2021-02-01	Gamma (P.1)	Northern Santa Catarina
hCoV-19/Brazil/SC-FIOCRUZ-9723/2021	EPI_ISL_2677183	2021-02-01	Gamma (P.1)	Northern Santa Catarina
hCoV-19/Brazil/SC-FIOCRUZ-9724/2021	EPI_ISL_2677194	2021-02-01	Gamma (P.1)	Northern Santa Catarina
hCoV-19/Brazil/SC-FIOCRUZ-9725/2021	EPI_ISL_2677209	2021-02-01	Gamma (P.1)	Northern Santa Catarina
hCoV-19/Brazil/SC-FIOCRUZ-9726/2021	EPI_ISL_2677188	2021-02-01	Gamma (P.1)	Northern Santa Catarina
hCoV-19/Brazil/SC-FIOCRUZ-9727/2021	EPI_ISL_2677201	2021-02-01	Gamma (P.1)	Northern Santa Catarina
hCoV-19/Brazil/SC-FIOCRUZ-9728/2021	EPI_ISL_2677176	2021-02-01	Gamma (P.1)	Greater Florianópolis
hCoV-19/Brazil/SC-FIOCRUZ-9729/2021	EPI_ISL_2677212	2021-02-01	Gamma (P.1)	Northern Santa Catarina
hCoV-19/Brazil/SC-FIOCRUZ-9730/2021	EPI_ISL_2677216	2021-02-01	Gamma (P.1)	Northern Santa Catarina
hCoV-19/Brazil/SC-FIOCRUZ-9731/2021	EPI_ISL_2038928	2021-02-01	P1-like-II	Itajaí Valley
hCoV-19/Brazil/SC-FIOCRUZ-9732/2021	EPI_ISL_2677195	2021-02-01	Gamma (P.1)	Northern Santa Catarina
hCoV-19/Brazil/SC-FIOCRUZ-9733/2021	EPI_ISL_2677179	2021-02-01	Gamma (P.1)	Northern Santa Catarina
hCoV-19/Brazil/SC-FIOCRUZ-9735/2021	EPI_ISL_2677185	2021-02-01	Gamma (P.1)	Greater Florianópolis
hCoV-19/Brazil/SC-FIOCRUZ-9736/2021	EPI_ISL_2677199	2021-02-01	Gamma (P.1)	Greater Florianópolis
hCoV-19/Brazil/SC-FIOCRUZ-9737/2021	EPI_ISL_2677178	2021-02-01	Gamma (P.1)	Greater Florianópolis
hCoV-19/Brazil/SC-FIOCRUZ-9738/2021	EPI_ISL_2677182	2021-02-01	Gamma (P.1)	Greater Florianópolis
hCoV-19/Brazil/SC-FIOCRUZ-9740/2021	EPI_ISL_2677180	2021-02-01	Gamma (P.1)	Greater Florianópolis
hCoV-19/Brazil/SC-FIOCRUZ-9742/2021	EPI_ISL_2677203	2021-02-01	Gamma (P.1)	Northern Santa Catarina
hCoV-19/Brazil/SC-FIOCRUZ-9743/2021	EPI_ISL_2677204	2021-02-01	Gamma (P.1)	Greater Florianópolis
hCoV-19/Brazil/SC-FIOCRUZ-9744/2021	EPI_ISL_2677208	2021-02-01	Gamma (P.1)	Greater Florianópolis
hCoV-19/Brazil/SC-FIOCRUZ-9746/2021	EPI_ISL_2677197	2021-02-01	Gamma (P.1)	Greater Florianópolis
hCoV-19/Brazil/SC-FIOCRUZ-9749/2021	EPI_ISL_2677184	2021-02-01	Gamma (P.1)	Greater Florianópolis
hCoV-19/Brazil/SC-FIOCRUZ-9750/2021	EPI_ISL_2677193	2021-02-01	Gamma (P.1)	Greater Florianópolis
hCoV-19/Brazil/SC-FIOCRUZ-9753/2021	EPI_ISL_2677207	2021-02-01	Gamma (P.1)	Greater Florianópolis
hCoV-19/Brazil/SC-FIOCRUZ-9754/2021	EPI_ISL_2677181	2021-02-01	Gamma (P.1)	Greater Florianópolis
hCoV-19/Brazil/SC-FIOCRUZ-9755/2021	EPI_ISL_2677196	2021-02-01	Gamma (P.1)	Greater Florianópolis
hCoV-19/Brazil/SC-FIOCRUZ-9756/2021	EPI_ISL_2677202	2021-02-01	Gamma (P.1)	Greater Florianópolis
hCoV-19/Brazil/SC-FIOCRUZ-9757/2021	EPI_ISL_2677198	2021-02-01	Gamma (P.1)	Greater Florianópolis
hCoV-19/Brazil/SC-FIOCRUZ-9758/2021	EPI_ISL_2677187	2021-02-01	Gamma (P.1)	Greater Florianópolis
hCoV-19/Brazil/SC-FIOCRUZ-9759/2021	EPI_ISL_2677213	2021-02-01	Gamma (P.1)	Greater Florianópolis
hCoV-19/Brazil/SC-FIOCRUZ-9761/2021	EPI_ISL_2677175	2021-02-01	Gamma (P.1)	Greater Florianópolis
hCoV-19/Brazil/SC-FIOCRUZ-9762/2021	EPI_ISL_2677186	2021-02-01	Gamma (P.1)	Greater Florianópolis
hCoV-19/Brazil/SC-FIOCRUZ-9764/2021	EPI_ISL_2677205	2021-02-01	Gamma (P.1)	Greater Florianópolis
hCoV-19/Brazil/SC-FIOCRUZ-9765/2021	EPI_ISL_2677189	2021-02-01	Gamma (P.1)	Greater Florianópolis
hCoV-19/Brazil/SC-FUNED-05-386/2021	EPI_ISL_2293005	2021-02-01	Gamma (P.1)	Southern Santa Catarina
hCoV-19/Brazil/SC-FUNED-14457/2021	EPI_ISL_2249402	2021-02-01	Gamma (P.1)	Greater Florianópolis
hCoV-19/Brazil/SC-FUNED-17-507/2021	EPI_ISL_2249393	2021-02-01	Gamma (P.1)	Greater Florianópolis
hCoV-19/Brazil/SC-FUNED-19337/2021	EPI_ISL_2249398	2021-02-01	Gamma (P.1)	Greater Florianópolis
hCoV-19/Brazil/SC-FUNED-37-398/2021	EPI_ISL_2293006	2021-02-01	Gamma (P.1)	Northern Santa Catarina
hCoV-19/Brazil/SC-FUNED-38-606/2021	EPI_ISL_2249394	2021-02-01	Gamma (P.1)	Itajaí Valley
hCoV-19/Brazil/SC-FUNED-71413/2021	EPI_ISL_2249403	2021-02-01	Gamma (P.1)	Greater Florianópolis
hCoV-19/Brazil/SC-FUNED-94-506/2021	EPI_ISL_2249392	2021-02-01	Gamma (P.1)	Southern Santa Catarina
hCoV-19/Brazil/SC-FIOCRUZ-9706/2021	EPI_ISL_2677134	2021-02-01	P.1.1	Greater Florianópolis
hCoV-19/Brazil/SC-FIOCRUZ-10851/2021	EPI_ISL_2677172	2021-02-01	P.2	Northern Santa Catarina
hCoV-19/Brazil/SC-FIOCRUZ-10852/2021	EPI_ISL_2677164	2021-02-01	P.2	Northern Santa Catarina
hCoV-19/Brazil/SC-FIOCRUZ-10860/2021	EPI_ISL_2677151	2021-02-01	P.2	Southern Santa Catarina
hCoV-19/Brazil/SC-FIOCRUZ-10868/2021	EPI_ISL_2677090	2021-02-01	P.2	Itajaí Valley
hCoV-19/Brazil/SC-FIOCRUZ-10876/2021	EPI_ISL_2677145	2021-02-01	P.2	Greater Florianópolis
hCoV-19/Brazil/SC-FIOCRUZ-10880/2021	EPI_ISL_2677158	2021-02-01	P.2	Southern Santa Catarina
hCoV-19/Brazil/SC-FIOCRUZ-10885/2021	EPI_ISL_2677154	2021-02-01	P.2	Southern Santa Catarina
hCoV-19/Brazil/SC-FIOCRUZ-10886/2021	EPI_ISL_2677152	2021-02-01	P.2	Southern Santa Catarina
hCoV-19/Brazil/SC-FIOCRUZ-10887/2021	EPI_ISL_2677088	2021-02-01	P.2	Itajaí Valley
hCoV-19/Brazil/SC-FIOCRUZ-10890/2021	EPI_ISL_2677165	2021-02-01	P.2	Northern Santa Catarina
hCoV-19/Brazil/SC-FIOCRUZ-11046/2021	EPI_ISL_2677220	2021-02-01	P.2	Itajaí Valley
hCoV-19/Brazil/SC-FIOCRUZ-11047/2021	EPI_ISL_2677221	2021-02-01	P.2	Southern Santa Catarina
hCoV-19/Brazil/SC-FIOCRUZ-11185/2021	EPI_ISL_2677084	2021-02-01	P.2	Western Santa Catarina
hCoV-19/Brazil/SC-FIOCRUZ-11186/2021	EPI_ISL_2677083	2021-02-01	P.2	Western Santa Catarina
hCoV-19/Brazil/SC-FIOCRUZ-12970/2021	EPI_ISL_1534006	2021-02-01	P.2	Northern Santa Catarina
hCoV-19/Brazil/SC-FIOCRUZ-7213/2021	EPI_ISL_2677113	2021-02-01	P.2	Greater Florianópolis
hCoV-19/Brazil/SC-FIOCRUZ-7214/2021	EPI_ISL_2677114	2021-02-01	P.2	Greater Florianópolis
hCoV-19/Brazil/SC-FIOCRUZ-7215/2021	EPI_ISL_2677115	2021-02-01	P.2	Greater Florianópolis
hCoV-19/Brazil/SC-FIOCRUZ-7217/2021	EPI_ISL_2677117	2021-02-01	P.2	Greater Florianópolis
hCoV-19/Brazil/SC-FIOCRUZ-7218/2021	EPI_ISL_2677118	2021-02-01	P.2	Greater Florianópolis
hCoV-19/Brazil/SC-FIOCRUZ-7219/2021	EPI_ISL_2677119	2021-02-01	P.2	Greater Florianópolis
hCoV-19/Brazil/SC-FIOCRUZ-7222/2021	EPI_ISL_2677122	2021-02-01	P.2	Greater Florianópolis
hCoV-19/Brazil/SC-FIOCRUZ-7225/2021	EPI_ISL_2677124	2021-02-01	P.2	Greater Florianópolis
hCoV-19/Brazil/SC-FIOCRUZ-7226/2021	EPI_ISL_2677125	2021-02-01	P.2	Greater Florianópolis
hCoV-19/Brazil/SC-FIOCRUZ-9710/2021	EPI_ISL_2677137	2021-02-01	P.2	Greater Florianópolis
hCoV-19/Brazil/SC-FIOCRUZ-9734/2021	EPI_ISL_2677177	2021-02-01	P.2	Southern Santa Catarina
hCoV-19/Brazil/SC-FIOCRUZ-9763/2021	EPI_ISL_2677190	2021-02-01	P.2	Greater Florianópolis
hCoV-19/Brazil/SC-FUNED-74-356/2021	EPI_ISL_2293007	2021-02-01	P.2	Greater Florianópolis
hCoV-19/Brazil/SC-FUNED-80-340/2021	EPI_ISL_2249396	2021-02-01	P.2	Western Santa Catarina
hCoV-19/Brazil/SC-FUNED-92337/2021	EPI_ISL_2249399	2021-02-01	P.2	Itajaí Valley
hCoV-19/Brazil/SC-FUNED-MA11/2021	EPI_ISL_2249388	2021-02-01	P.2	Greater Florianópolis
hCoV-19/Brazil/SC-FUNED-MA64/2021	EPI_ISL_2249390	2021-02-01	P.2	Northern Santa Catarina
hCoV-19/Brazil/SC-FIOCRUZ-11184/2021	EPI_ISL_2677085	2021-02-01	P.7	Western Santa Catarina
hCoV-19/Brazil/SC-FIOCRUZ-7220/2021	EPI_ISL_2677120	2021-02-01	P.7	Greater Florianópolis
hCoV-19/Brazil/SC-FIOCRUZ-16988/2021	EPI_ISL_2677087	2021-03-01	B.1.1.33	Itajaí Valley
hCoV-19/Brazil/SC-FIOCRUZ-10847/2021	EPI_ISL_2677148	2021-03-01	Gamma (P.1)	Greater Florianópolis
hCoV-19/Brazil/SC-FIOCRUZ-10848/2021	EPI_ISL_2677139	2021-03-01	Gamma (P.1)	Greater Florianópolis
hCoV-19/Brazil/SC-FIOCRUZ-10856/2021	EPI_ISL_2677141	2021-03-01	Gamma (P.1)	Greater Florianópolis
hCoV-19/Brazil/SC-FIOCRUZ-14553/2021	EPI_ISL_2677168	2021-03-01	Gamma (P.1)	Northern Santa Catarina
hCoV-19/Brazil/SC-FIOCRUZ-14571/2021	EPI_ISL_2677225	2021-03-01	Gamma (P.1)	Southern Santa Catarina
hCoV-19/Brazil/SC-FIOCRUZ-14572/2021	EPI_ISL_2677226	2021-03-01	Gamma (P.1)	Southern Santa Catarina
hCoV-19/Brazil/SC-FIOCRUZ-14573/2021	EPI_ISL_2677227	2021-03-01	Gamma (P.1)	Southern Santa Catarina
hCoV-19/Brazil/SC-FIOCRUZ-15631/2021	EPI_ISL_2677162	2021-03-01	Gamma (P.1)	Northern Santa Catarina
hCoV-19/Brazil/SC-FIOCRUZ-15632/2021	EPI_ISL_2677167	2021-03-01	Gamma (P.1)	Northern Santa Catarina
hCoV-19/Brazil/SC-FIOCRUZ-15633/2021	EPI_ISL_2677149	2021-03-01	Gamma (P.1)	Greater Florianópolis
hCoV-19/Brazil/SC-FIOCRUZ-19092/2021	EPI_ISL_2157377	2021-03-01	Gamma (P.1)	Itajaí Valley
hCoV-19/Brazil/SC-FIOCRUZ-19093/2021	EPI_ISL_2157498	2021-03-01	Gamma (P.1)	Southern Santa Catarina
hCoV-19/Brazil/SC-FIOCRUZ-19094/2021	EPI_ISL_2157505	2021-03-01	Gamma (P.1)	Southern Santa Catarina
hCoV-19/Brazil/SC-FIOCRUZ-19095/2021	EPI_ISL_2157501	2021-03-01	Gamma (P.1)	Northern Santa Catarina
hCoV-19/Brazil/SC-FIOCRUZ-19096/2021	EPI_ISL_2157494	2021-03-01	Gamma (P.1)	Mountain Range
hCoV-19/Brazil/SC-FIOCRUZ-19097/2021	EPI_ISL_2157484	2021-03-01	Gamma (P.1)	Western Santa Catarina
hCoV-19/Brazil/SC-FIOCRUZ-19098/2021	EPI_ISL_2157409	2021-03-01	Gamma (P.1)	Southern Santa Catarina
hCoV-19/Brazil/SC-FIOCRUZ-19099/2021	EPI_ISL_2157418	2021-03-01	Gamma (P.1)	Northern Santa Catarina
hCoV-19/Brazil/SC-FIOCRUZ-19100/2021	EPI_ISL_2157391	2021-03-01	Gamma (P.1)	Itajaí Valley
hCoV-19/Brazil/SC-FIOCRUZ-19102/2021	EPI_ISL_2157400	2021-03-01	Gamma (P.1)	Itajaí Valley
hCoV-19/Brazil/SC-FIOCRUZ-19103/2021	EPI_ISL_2157500	2021-03-01	Gamma (P.1)	Southern Santa Catarina
hCoV-19/Brazil/SC-FIOCRUZ-19104/2021	EPI_ISL_2157502	2021-03-01	Gamma (P.1)	Southern Santa Catarina
hCoV-19/Brazil/SC-FIOCRUZ-19105/2021	EPI_ISL_2157547	2021-03-01	Gamma (P.1)	Itajaí Valley
hCoV-19/Brazil/SC-FIOCRUZ-19107/2021	EPI_ISL_2157448	2021-03-01	Gamma (P.1)	Southern Santa Catarina
hCoV-19/Brazil/SC-FIOCRUZ-19108/2021	EPI_ISL_2157405	2021-03-01	Gamma (P.1)	Itajaí Valley
hCoV-19/Brazil/SC-FIOCRUZ-19111/2021	EPI_ISL_2157411	2021-03-01	Gamma (P.1)	Greater Florianópolis
hCoV-19/Brazil/SC-FIOCRUZ-19113/2021	EPI_ISL_2157406	2021-03-01	Gamma (P.1)	Itajaí Valley
hCoV-19/Brazil/SC-FIOCRUZ-19114/2021	EPI_ISL_2157393	2021-03-01	Gamma (P.1)	Southern Santa Catarina
hCoV-19/Brazil/SC-FIOCRUZ-19120/2021	EPI_ISL_2157499	2021-03-01	Gamma (P.1)	Northern Santa Catarina
hCoV-19/Brazil/SC-FIOCRUZ-19121/2021	EPI_ISL_2157392	2021-03-01	Gamma (P.1)	Mountain Range
hCoV-19/Brazil/SC-FIOCRUZ-19124/2021	EPI_ISL_2157515	2021-03-01	Gamma (P.1)	Southern Santa Catarina
hCoV-19/Brazil/SC-FIOCRUZ-19127/2021	EPI_ISL_2157493	2021-03-01	Gamma (P.1)	Itajaí Valley
hCoV-19/Brazil/SC-FIOCRUZ-19128/2021	EPI_ISL_2157548	2021-03-01	Gamma (P.1)	Itajaí Valley
hCoV-19/Brazil/SC-FIOCRUZ-19130/2021	EPI_ISL_2157503	2021-03-01	Gamma (P.1)	Southern Santa Catarina
hCoV-19/Brazil/SC-FIOCRUZ-19132/2021	EPI_ISL_2157510	2021-03-01	Gamma (P.1)	Northern Santa Catarina
hCoV-19/Brazil/SC-FIOCRUZ-19133/2021	EPI_ISL_2157398	2021-03-01	Gamma (P.1)	Itajaí Valley
hCoV-19/Brazil/SC-FIOCRUZ-19134/2021	EPI_ISL_2157450	2021-03-01	Gamma (P.1)	Itajaí Valley
hCoV-19/Brazil/SC-FIOCRUZ-19136/2021	EPI_ISL_2157495	2021-03-01	Gamma (P.1)	Southern Santa Catarina
hCoV-19/Brazil/SC-FIOCRUZ-19137/2021	EPI_ISL_2157511	2021-03-01	Gamma (P.1)	Southern Santa Catarina
hCoV-19/Brazil/SC-FIOCRUZ-19138/2021	EPI_ISL_2157410	2021-03-01	Gamma (P.1)	Greater Florianópolis
hCoV-19/Brazil/SC-FIOCRUZ-19333/2021	EPI_ISL_2157513	2021-03-01	Gamma (P.1)	Itajaí Valley
hCoV-19/Brazil/SC-FIOCRUZ-20582/2021	EPI_ISL_2196335	2021-03-01	Gamma (P.1)	Southern Santa Catarina
hCoV-19/Brazil/SC-FIOCRUZ-20583/2021	EPI_ISL_2196248	2021-03-01	Gamma (P.1)	Itajaí Valley
hCoV-19/Brazil/SC-FIOCRUZ-20584/2021	EPI_ISL_2196336	2021-03-01	Gamma (P.1)	Itajaí Valley
hCoV-19/Brazil/SC-FIOCRUZ-20586/2021	EPI_ISL_2196337	2021-03-01	Gamma (P.1)	Greater Florianópolis
hCoV-19/Brazil/SC-FIOCRUZ-20587/2021	EPI_ISL_2196359	2021-03-01	Gamma (P.1)	Itajaí Valley
hCoV-19/Brazil/SC-FIOCRUZ-20588/2021	EPI_ISL_2196338	2021-03-01	Gamma (P.1)	Northern Santa Catarina
hCoV-19/Brazil/SC-FIOCRUZ-20590/2021	EPI_ISL_2196340	2021-03-01	Gamma (P.1)	Northern Santa Catarina
hCoV-19/Brazil/SC-FIOCRUZ-20592/2021	EPI_ISL_2196341	2021-03-01	Gamma (P.1)	Southern Santa Catarina
hCoV-19/Brazil/SC-FIOCRUZ-20593/2021	EPI_ISL_2196342	2021-03-01	Gamma (P.1)	Southern Santa Catarina
hCoV-19/Brazil/SC-FIOCRUZ-20595/2021	EPI_ISL_2196344	2021-03-01	Gamma (P.1)	Northern Santa Catarina
hCoV-19/Brazil/SC-FIOCRUZ-20598/2021	EPI_ISL_2196346	2021-03-01	Gamma (P.1)	Itajaí Valley
hCoV-19/Brazil/SC-FIOCRUZ-20599/2021	EPI_ISL_2196347	2021-03-01	Gamma (P.1)	Southern Santa Catarina
hCoV-19/Brazil/SC-FIOCRUZ-20600/2021	EPI_ISL_2196348	2021-03-01	Gamma (P.1)	Northern Santa Catarina
hCoV-19/Brazil/SC-FIOCRUZ-20601/2021	EPI_ISL_2196349	2021-03-01	Gamma (P.1)	Greater Florianópolis
hCoV-19/Brazil/SC-FIOCRUZ-20605/2021	EPI_ISL_2196350	2021-03-01	Gamma (P.1)	Greater Florianópolis
hCoV-19/Brazil/SC-FIOCRUZ-20606/2021	EPI_ISL_2196254	2021-03-01	Gamma (P.1)	Greater Florianópolis
hCoV-19/Brazil/SC-FIOCRUZ-20607/2021	EPI_ISL_2196255	2021-03-01	Gamma (P.1)	Greater Florianópolis
hCoV-19/Brazil/SC-FIOCRUZ-20608/2021	EPI_ISL_2196256	2021-03-01	Gamma (P.1)	Greater Florianópolis
hCoV-19/Brazil/SC-FIOCRUZ-20618-R2/2021	EPI_ISL_2196250	2021-03-01	Gamma (P.1)	Greater Florianópolis
hCoV-19/Brazil/SC-FIOCRUZ-21671/2021	EPI_ISL_2274138	2021-03-01	Gamma (P.1)	Northern Santa Catarina
hCoV-19/Brazil/SC-FIOCRUZ-21672/2021	EPI_ISL_2274135	2021-03-01	Gamma (P.1)	Western Santa Catarina
hCoV-19/Brazil/SC-FIOCRUZ-21673/2021	EPI_ISL_2274133	2021-03-01	Gamma (P.1)	Western Santa Catarina
hCoV-19/Brazil/SC-FIOCRUZ-21674/2021	EPI_ISL_2274136	2021-03-01	Gamma (P.1)	Western Santa Catarina
hCoV-19/Brazil/SC-FIOCRUZ-22844/2021	EPI_ISL_2443711	2021-03-01	Gamma (P.1)	Greater Florianópolis
hCoV-19/Brazil/SC-FIOCRUZ-26726/2021	EPI_ISL_2536262	2021-03-01	Gamma (P.1)	Northern Santa Catarina
hCoV-19/Brazil/SC-FIOCRUZ-26728/2021	EPI_ISL_2536264	2021-03-01	Gamma (P.1)	Greater Florianópolis
hCoV-19/Brazil/SC-FIOCRUZ-26729/2021	EPI_ISL_2536265	2021-03-01	Gamma (P.1)	Greater Florianópolis
hCoV-19/Brazil/SC-FIOCRUZ-26730/2021	EPI_ISL_2536266	2021-03-01	Gamma (P.1)	Greater Florianópolis
hCoV-19/Brazil/SC-FIOCRUZ-37039-R1/2021	EPI_ISL_3190166	2021-03-01	Gamma (P.1)	Northern Santa Catarina
hCoV-19/Brazil/SC-FUNED-01-741/2021	EPI_ISL_2293004	2021-03-01	Gamma (P.1)	Southern Santa Catarina
hCoV-19/Brazil/SC-FUNED-16-786/2021	EPI_ISL_2293000	2021-03-01	P1-like-I	Itajaí Valley
hCoV-19/Brazil/SC-FUNED-19-843/2021	EPI_ISL_2293001	2021-03-01	Gamma (P.1)	Northern Santa Catarina
hCoV-19/Brazil/SC-FUNED-420518708/2021	EPI_ISL_2308370	2021-03-01	Gamma (P.1)	Southern Santa Catarina
hCoV-19/Brazil/SC-FUNED-420523624/2021	EPI_ISL_2292998	2021-03-01	Gamma (P.1)	Northern Santa Catarina
hCoV-19/Brazil/SC-FUNED-420530217/2021	EPI_ISL_2292999	2021-03-01	Gamma (P.1)	Itajaí Valley
hCoV-19/Brazil/SC-FUNED-420579391/2021	EPI_ISL_4600578	2021-03-01	Gamma (P.1)	Southern Santa Catarina
hCoV-19/Brazil/SC-FUNED-420583694/2021	EPI_ISL_4600569	2021-03-01	Gamma (P.1)	Itajaí Valley
hCoV-19/Brazil/SC-FUNED-420584882/2021	EPI_ISL_4600580	2021-03-01	Gamma (P.1)	Itajaí Valley
hCoV-19/Brazil/SC-FUNED-58-753/2021	EPI_ISL_2293002	2021-03-01	Gamma (P.1)	Greater Florianópolis
hCoV-19/Brazil/SC-FUNED-69-825/2021	EPI_ISL_4600577	2021-03-01	Gamma (P.1)	Southern Santa Catarina
hCoV-19/Brazil/SC-FUNED-71-713/2021	EPI_ISL_2293003	2021-03-01	P1-like-II	Itajaí Valley
hCoV-19/Brazil/SC-FUNED-88-659/2021	EPI_ISL_2249395	2021-03-01	Gamma (P.1)	Northern Santa Catarina
hCoV-19/Brazil/SC-FIOCRUZ-21675/2021	EPI_ISL_2274137	2021-03-01	P.1.10	Western Santa Catarina
hCoV-19/Brazil/SC-FIOCRUZ-19101/2021	EPI_ISL_2157407	2021-03-01	P.1.2	Southern Santa Catarina
hCoV-19/Brazil/SC-FIOCRUZ-19106/2021	EPI_ISL_2157518	2021-03-01	P.1.2	Southern Santa Catarina
hCoV-19/Brazil/SC-FIOCRUZ-19109/2021	EPI_ISL_2157396	2021-03-01	P.1.2	Itajaí Valley
hCoV-19/Brazil/SC-FIOCRUZ-19110/2021	EPI_ISL_2157447	2021-03-01	P.1.2	Itajaí Valley
hCoV-19/Brazil/SC-FIOCRUZ-19125/2021	EPI_ISL_2157399	2021-03-01	P.1.2	Southern Santa Catarina
hCoV-19/Brazil/SC-FIOCRUZ-19135/2021	EPI_ISL_2157497	2021-03-01	P.1.2	Northern Santa Catarina
hCoV-19/Brazil/SC-FIOCRUZ-19139/2021	EPI_ISL_2157426	2021-03-01	P.1.2	Southern Santa Catarina
hCoV-19/Brazil/SC-FIOCRUZ-25336-R2/2021	EPI_ISL_3061900	2021-03-01	P.1.2	Greater Florianópolis
hCoV-19/Brazil/SC-FIOCRUZ-10850/2021	EPI_ISL_2677138	2021-03-01	P.2	Greater Florianópolis
hCoV-19/Brazil/SC-FIOCRUZ-11055/2021	EPI_ISL_2677224	2021-03-01	P.2	Western Santa Catarina
hCoV-19/Brazil/SC-FIOCRUZ-12974/2021	EPI_ISL_2677166	2021-03-01	P.2	Northern Santa Catarina
hCoV-19/Brazil/SC-FIOCRUZ-19140/2021	EPI_ISL_2157590	2021-03-01	P.2	Southern Santa Catarina
hCoV-19/Brazil/SC-FUNED-88-554/2021	EPI_ISL_2249389	2021-03-01	P.2	Greater Florianópolis
hCoV-19/Brazil/SC-FIOCRUZ-19119/2021	EPI_ISL_2157592	2021-03-01	P.7	Itajaí Valley
hCoV-19/Brazil/SC-FIOCRUZ-30634/2021	EPI_ISL_2731507	2021-04-01	Alpha (B.1.1.7)	Itajaí Valley
hCoV-19/Brazil/SC-FIOCRUZ-20585/2021	EPI_ISL_2196354	2021-04-01	Gamma (P.1)	Northern Santa Catarina
hCoV-19/Brazil/SC-FIOCRUZ-20589/2021	EPI_ISL_2196339	2021-04-01	Gamma (P.1)	Southern Santa Catarina
hCoV-19/Brazil/SC-FIOCRUZ-20591/2021	EPI_ISL_2196247	2021-04-01	Gamma (P.1)	Northern Santa Catarina
hCoV-19/Brazil/SC-FIOCRUZ-20594/2021	EPI_ISL_2196343	2021-04-01	Gamma (P.1)	Northern Santa Catarina
hCoV-19/Brazil/SC-FIOCRUZ-20596/2021	EPI_ISL_2196345	2021-04-01	Gamma (P.1)	Itajaí Valley
hCoV-19/Brazil/SC-FIOCRUZ-20617/2021	EPI_ISL_2196353	2021-04-01	Gamma (P.1)	Northern Santa Catarina
hCoV-19/Brazil/SC-FIOCRUZ-21676/2021	EPI_ISL_2274134	2021-04-01	Gamma (P.1)	Western Santa Catarina
hCoV-19/Brazil/SC-FIOCRUZ-22230-R2/2021	EPI_ISL_2196249	2021-04-01	Gamma (P.1)	Greater Florianópolis
hCoV-19/Brazil/SC-FIOCRUZ-22803/2021	EPI_ISL_2443675	2021-04-01	Gamma (P.1)	Itajaí Valley
hCoV-19/Brazil/SC-FIOCRUZ-22804/2021	EPI_ISL_2443676	2021-04-01	Gamma (P.1)	Itajaí Valley
hCoV-19/Brazil/SC-FIOCRUZ-22805/2021	EPI_ISL_2443677	2021-04-01	Gamma (P.1)	Greater Florianópolis
hCoV-19/Brazil/SC-FIOCRUZ-22806/2021	EPI_ISL_2443678	2021-04-01	Gamma (P.1)	Greater Florianópolis
hCoV-19/Brazil/SC-FIOCRUZ-22807/2021	EPI_ISL_2443679	2021-04-01	Gamma (P.1)	Greater Florianópolis
hCoV-19/Brazil/SC-FIOCRUZ-22808/2021	EPI_ISL_2443680	2021-04-01	Gamma (P.1)	Southern Santa Catarina
hCoV-19/Brazil/SC-FIOCRUZ-22809/2021	EPI_ISL_2443681	2021-04-01	Gamma (P.1)	Northern Santa Catarina
hCoV-19/Brazil/SC-FIOCRUZ-22810/2021	EPI_ISL_2443682	2021-04-01	Gamma (P.1)	Northern Santa Catarina
hCoV-19/Brazil/SC-FIOCRUZ-22811/2021	EPI_ISL_2443683	2021-04-01	Gamma (P.1)	Northern Santa Catarina
hCoV-19/Brazil/SC-FIOCRUZ-22812/2021	EPI_ISL_2443684	2021-04-01	Gamma (P.1)	Mountain Range
hCoV-19/Brazil/SC-FIOCRUZ-22814/2021	EPI_ISL_2443685	2021-04-01	Gamma (P.1)	Northern Santa Catarina
hCoV-19/Brazil/SC-FIOCRUZ-22815/2021	EPI_ISL_2443686	2021-04-01	Gamma (P.1)	Southern Santa Catarina
hCoV-19/Brazil/SC-FIOCRUZ-22816/2021	EPI_ISL_2443687	2021-04-01	Gamma (P.1)	Greater Florianópolis
hCoV-19/Brazil/SC-FIOCRUZ-22818/2021	EPI_ISL_2443688	2021-04-01	Gamma (P.1)	Southern Santa Catarina
hCoV-19/Brazil/SC-FIOCRUZ-22820/2021	EPI_ISL_2443551	2021-04-01	Gamma (P.1)	Northern Santa Catarina
hCoV-19/Brazil/SC-FIOCRUZ-22821/2021	EPI_ISL_2443690	2021-04-01	Gamma (P.1)	Northern Santa Catarina
hCoV-19/Brazil/SC-FIOCRUZ-22822/2021	EPI_ISL_2443691	2021-04-01	Gamma (P.1)	Northern Santa Catarina
hCoV-19/Brazil/SC-FIOCRUZ-22823/2021	EPI_ISL_2443692	2021-04-01	Gamma (P.1)	Northern Santa Catarina
hCoV-19/Brazil/SC-FIOCRUZ-22824/2021	EPI_ISL_2443693	2021-04-01	Gamma (P.1)	Southern Santa Catarina
hCoV-19/Brazil/SC-FIOCRUZ-22825/2021	EPI_ISL_2443694	2021-04-01	Gamma (P.1)	Greater Florianópolis
hCoV-19/Brazil/SC-FIOCRUZ-22826/2021	EPI_ISL_2443695	2021-04-01	Gamma (P.1)	Southern Santa Catarina
hCoV-19/Brazil/SC-FIOCRUZ-22827/2021	EPI_ISL_2443696	2021-04-01	Gamma (P.1)	Itajaí Valley
hCoV-19/Brazil/SC-FIOCRUZ-22828/2021	EPI_ISL_2443697	2021-04-01	Gamma (P.1)	Southern Santa Catarina
hCoV-19/Brazil/SC-FIOCRUZ-22829/2021	EPI_ISL_2443698	2021-04-01	Gamma (P.1)	Southern Santa Catarina
hCoV-19/Brazil/SC-FIOCRUZ-22830/2021	EPI_ISL_2443699	2021-04-01	Gamma (P.1)	Northern Santa Catarina
hCoV-19/Brazil/SC-FIOCRUZ-22831/2021	EPI_ISL_2443700	2021-04-01	Gamma (P.1)	Northern Santa Catarina
hCoV-19/Brazil/SC-FIOCRUZ-22832/2021	EPI_ISL_2443701	2021-04-01	Gamma (P.1)	Southern Santa Catarina
hCoV-19/Brazil/SC-FIOCRUZ-22833/2021	EPI_ISL_2443702	2021-04-01	Gamma (P.1)	Itajaí Valley
hCoV-19/Brazil/SC-FIOCRUZ-22834/2021	EPI_ISL_2443703	2021-04-01	Gamma (P.1)	Northern Santa Catarina
hCoV-19/Brazil/SC-FIOCRUZ-22835/2021	EPI_ISL_2443704	2021-04-01	Gamma (P.1)	Northern Santa Catarina
hCoV-19/Brazil/SC-FIOCRUZ-22836/2021	EPI_ISL_2443705	2021-04-01	Gamma (P.1)	Itajaí Valley
hCoV-19/Brazil/SC-FIOCRUZ-22837/2021	EPI_ISL_2443706	2021-04-01	Gamma (P.1)	Itajaí Valley
hCoV-19/Brazil/SC-FIOCRUZ-22838/2021	EPI_ISL_2443707	2021-04-01	Gamma (P.1)	Greater Florianópolis
hCoV-19/Brazil/SC-FIOCRUZ-22839/2021	EPI_ISL_2443708	2021-04-01	Gamma (P.1)	Southern Santa Catarina
hCoV-19/Brazil/SC-FIOCRUZ-22840/2021	EPI_ISL_2443709	2021-04-01	Gamma (P.1)	Western Santa Catarina
hCoV-19/Brazil/SC-FIOCRUZ-22842/2021	EPI_ISL_2443552	2021-04-01	P1-like-II	Western Santa Catarina
hCoV-19/Brazil/SC-FIOCRUZ-22843/2021	EPI_ISL_2443710	2021-04-01	Gamma (P.1)	Itajaí Valley
hCoV-19/Brazil/SC-FIOCRUZ-22845/2021	EPI_ISL_2443529	2021-04-01	Gamma (P.1)	Itajaí Valley
hCoV-19/Brazil/SC-FIOCRUZ-24555/2021	EPI_ISL_2466260	2021-04-01	Gamma (P.1)	Itajaí Valley
hCoV-19/Brazil/SC-FIOCRUZ-26692/2021	EPI_ISL_2536230	2021-04-01	Gamma (P.1)	Itajaí Valley
hCoV-19/Brazil/SC-FIOCRUZ-26693/2021	EPI_ISL_2536231	2021-04-01	Gamma (P.1)	Itajaí Valley
hCoV-19/Brazil/SC-FIOCRUZ-26696/2021	EPI_ISL_2536234	2021-04-01	Gamma (P.1)	Itajaí Valley
hCoV-19/Brazil/SC-FIOCRUZ-26699/2021	EPI_ISL_2536237	2021-04-01	Gamma (P.1)	Southern Santa Catarina
hCoV-19/Brazil/SC-FIOCRUZ-26701/2021	EPI_ISL_2536239	2021-04-01	Gamma (P.1)	Northern Santa Catarina
hCoV-19/Brazil/SC-FIOCRUZ-26703/2021	EPI_ISL_2536241	2021-04-01	Gamma (P.1)	Northern Santa Catarina
hCoV-19/Brazil/SC-FIOCRUZ-26704/2021	EPI_ISL_2536242	2021-04-01	Gamma (P.1)	Mountain Range
hCoV-19/Brazil/SC-FIOCRUZ-26706/2021	EPI_ISL_2536244	2021-04-01	Gamma (P.1)	Mountain Range
hCoV-19/Brazil/SC-FIOCRUZ-26709/2021	EPI_ISL_2536247	2021-04-01	Gamma (P.1)	Mountain Range
hCoV-19/Brazil/SC-FIOCRUZ-26713/2021	EPI_ISL_2536251	2021-04-01	Gamma (P.1)	Itajaí Valley
hCoV-19/Brazil/SC-FIOCRUZ-26714/2021	EPI_ISL_2536252	2021-04-01	Gamma (P.1)	Southern Santa Catarina
hCoV-19/Brazil/SC-FIOCRUZ-26717/2021	EPI_ISL_2536254	2021-04-01	Gamma (P.1)	Southern Santa Catarina
hCoV-19/Brazil/SC-FIOCRUZ-26718/2021	EPI_ISL_2536255	2021-04-01	Gamma (P.1)	Northern Santa Catarina
hCoV-19/Brazil/SC-FIOCRUZ-26719/2021	EPI_ISL_2536256	2021-04-01	Gamma (P.1)	Northern Santa Catarina
hCoV-19/Brazil/SC-FIOCRUZ-26720/2021	EPI_ISL_2536257	2021-04-01	Gamma (P.1)	Southern Santa Catarina
hCoV-19/Brazil/SC-FIOCRUZ-26724/2021	EPI_ISL_2536261	2021-04-01	Gamma (P.1)	Northern Santa Catarina
hCoV-19/Brazil/SC-FIOCRUZ-26727/2021	EPI_ISL_2536263	2021-04-01	Gamma (P.1)	Southern Santa Catarina
hCoV-19/Brazil/SC-FIOCRUZ-45016/2021	EPI_ISL_4061297	2021-04-01	Gamma (P.1)	Northern Santa Catarina
hCoV-19/Brazil/SC-FIOCRUZ-45021/2021	EPI_ISL_4061300	2021-04-01	Gamma (P.1)	Greater Florianópolis
hCoV-19/Brazil/SC-FIOCRUZ-45023/2021	EPI_ISL_4061302	2021-04-01	Gamma (P.1)	Southern Santa Catarina
hCoV-19/Brazil/SC-FIOCRUZ-45024/2021	EPI_ISL_4061303	2021-04-01	Gamma (P.1)	Southern Santa Catarina
hCoV-19/Brazil/SC-FIOCRUZ-45027/2021	EPI_ISL_4061305	2021-04-01	Gamma (P.1)	Itajaí Valley
hCoV-19/Brazil/SC-FIOCRUZ-45028/2021	EPI_ISL_4061306	2021-04-01	Gamma (P.1)	Northern Santa Catarina
hCoV-19/Brazil/SC-FIOCRUZ-45031/2021	EPI_ISL_4061309	2021-04-01	Gamma (P.1)	Southern Santa Catarina
hCoV-19/Brazil/SC-FIOCRUZ-45033/2021	EPI_ISL_4061310	2021-04-01	Gamma (P.1)	Northern Santa Catarina
hCoV-19/Brazil/SC-FIOCRUZ-45038/2021	EPI_ISL_4061315	2021-04-01	Gamma (P.1)	Southern Santa Catarina
hCoV-19/Brazil/SC-FIOCRUZ-45039/2021	EPI_ISL_4061317	2021-04-01	Gamma (P.1)	Greater Florianópolis
hCoV-19/Brazil/SC-FIOCRUZ-45040/2021	EPI_ISL_4061318	2021-04-01	Gamma (P.1)	Southern Santa Catarina
hCoV-19/Brazil/SC-FIOCRUZ-45042/2021	EPI_ISL_4061320	2021-04-01	Gamma (P.1)	Southern Santa Catarina
hCoV-19/Brazil/SC-FIOCRUZ-45047/2021	EPI_ISL_4061324	2021-04-01	Gamma (P.1)	Southern Santa Catarina
hCoV-19/Brazil/SC-FIOCRUZ-45048/2021	EPI_ISL_4061325	2021-04-01	Gamma (P.1)	Southern Santa Catarina
hCoV-19/Brazil/SC-FIOCRUZ-45051/2021	EPI_ISL_3832443	2021-04-01	Gamma (P.1)	Southern Santa Catarina
hCoV-19/Brazil/SC-FIOCRUZ-45052/2021	EPI_ISL_3832471	2021-04-01	Gamma (P.1)	Greater Florianópolis
hCoV-19/Brazil/SC-FIOCRUZ-45056/2021	EPI_ISL_3832396	2021-04-01	Gamma (P.1)	Northern Santa Catarina
hCoV-19/Brazil/SC-FIOCRUZ-45604/2021	EPI_ISL_4061434	2021-04-01	Gamma (P.1)	Northern Santa Catarina
hCoV-19/Brazil/SC-FIOCRUZ-45605/2021	EPI_ISL_4061435	2021-04-01	Gamma (P.1)	Northern Santa Catarina
hCoV-19/Brazil/SC-FIOCRUZ-45606/2021	EPI_ISL_4061436	2021-04-01	Gamma (P.1)	Northern Santa Catarina
hCoV-19/Brazil/SC-FUNED-420592762/2021	EPI_ISL_4600573	2021-04-01	Gamma (P.1)	Greater Florianópolis
hCoV-19/Brazil/SC-FUNED-420595140/2021	EPI_ISL_4675985	2021-04-01	Gamma (P.1)	Southern Santa Catarina
hCoV-19/Brazil/SC-FUNED-420613107/2021	EPI_ISL_4600568	2021-04-01	Gamma (P.1)	Itajaí Valley
hCoV-19/Brazil/SC-FUNED-420614379/2021	EPI_ISL_4600581	2021-04-01	Gamma (P.1)	Southern Santa Catarina
hCoV-19/Brazil/SC-FUNED-420622188/2021	EPI_ISL_4600579	2021-04-01	Gamma (P.1)	Itajaí Valley
hCoV-19/Brazil/SC-LNN00682/2021	EPI_ISL_2101723	2021-04-01	Gamma (P.1)	Northern Santa Catarina
hCoV-19/Brazil/SC-FIOCRUZ-23237/2021	EPI_ISL_2443712	2021-04-01	P.1.2	Greater Florianópolis
hCoV-19/Brazil/SC-FIOCRUZ-26690/2021	EPI_ISL_2536228	2021-04-01	P.1.2	Northern Santa Catarina
hCoV-19/Brazil/SC-FIOCRUZ-45015/2021	EPI_ISL_4061296	2021-04-01	P.1.2	Greater Florianópolis
hCoV-19/Brazil/SC-FIOCRUZ-45025/2021	EPI_ISL_4061304	2021-04-01	P.1.2	Southern Santa Catarina
hCoV-19/Brazil/SC-FIOCRUZ-45050/2021	EPI_ISL_3832444	2021-04-01	P.1.2	Southern Santa Catarina
hCoV-19/Brazil/SC-FIOCRUZ-22819/2021	EPI_ISL_2443689	2021-04-01	P.1.7	Southern Santa Catarina
hCoV-19/Brazil/SC-FIOCRUZ-45029/2021	EPI_ISL_4061307	2021-04-01	P.1.7	Southern Santa Catarina
hCoV-19/Brazil/SC-FIOCRUZ-45034/2021	EPI_ISL_4061311	2021-04-01	P.1.7	Southern Santa Catarina
hCoV-19/Brazil/SC-UFSC-92/2021	EPI_ISL_7744123	2021-01-01	B.1	Northern Santa Catarina
hCoV-19/Brazil/SC-UFSC-62/2021	EPI_ISL_7803802	2021-01-01	B.1.1.28	Greater Florianópolis
hCoV-19/Brazil/SC-UFSC-63/2021	EPI_ISL_7803803	2021-01-01	B.1.1.28	Greater Florianópolis
hCoV-19/Brazil/SC-UFSC-66/2021	EPI_ISL_7744073	2021-01-01	B.1.1.28	Greater Florianópolis
hCoV-19/Brazil/SC-UFSC-68/2021	EPI_ISL_7743974	2021-01-01	B.1.1.28	Greater Florianópolis
hCoV-19/Brazil/SC-UFSC-69/2021	EPI_ISL_7744092	2021-01-01	B.1.1.28	Western Santa Catarina
hCoV-19/Brazil/SC-UFSC-82/2021	EPI_ISL_7743934	2021-01-01	B.1.1.28	Northern Santa Catarina
hCoV-19/Brazil/SC-UFSC-85/2021	EPI_ISL_7743942	2021-01-01	B.1.1.28	Greater Florianópolis
hCoV-19/Brazil/SC-UFSC-87/2021	EPI_ISL_7743952	2021-01-01	B.1.1.28	Northern Santa Catarina
hCoV-19/Brazil/SC-UFSC-89/2021	EPI_ISL_7743953	2021-01-01	B.1.1.28	Northern Santa Catarina
hCoV-19/Brazil/SC-UFSC-90/2021	EPI_ISL_7743954	2021-01-01	B.1.1.28	Northern Santa Catarina
hCoV-19/Brazil/SC-UFSC-91/2021	EPI_ISL_7743955	2021-01-01	B.1.1.28	Northern Santa Catarina
hCoV-19/Brazil/SC-UFSC-94/2021	EPI_ISL_7743982	2021-01-01	B.1.1.28	Northern Santa Catarina
hCoV-19/Brazil/SC-UFSC-184/2021	EPI_ISL_7743977	2021-01-01	P.2	Greater Florianópolis
hCoV-19/Brazil/SC-UFSC-186/2021	EPI_ISL_7743978	2021-01-01	P.2	Northern Santa Catarina
hCoV-19/Brazil/SC-UFSC-189/2021	EPI_ISL_7744078	2021-01-01	P.2	Itajaí Valley
hCoV-19/Brazil/SC-UFSC-191/2021	EPI_ISL_7744097	2021-01-01	P.2	Southern Santa Catarina
hCoV-19/Brazil/SC-UFSC-47/2021	EPI_ISL_7803798	2021-01-01	P.2	Western Santa Catarina
hCoV-19/Brazil/SC-UFSC-60/2021	EPI_ISL_7803804	2021-01-01	P.2	Greater Florianópolis
hCoV-19/Brazil/SC-UFSC-61/2021	EPI_ISL_7744087	2021-01-01	P.2	Greater Florianópolis
hCoV-19/Brazil/SC-UFSC-64/2021	EPI_ISL_7743973	2021-01-01	P.2	Greater Florianópolis
hCoV-19/Brazil/SC-UFSC-65/2021	EPI_ISL_7744115	2021-01-01	P.2	Greater Florianópolis
hCoV-19/Brazil/SC-UFSC-79/2021	EPI_ISL_7743951	2021-01-01	P.2	Western Santa Catarina
hCoV-19/Brazil/SC-UFSC-81/2021	EPI_ISL_7744079	2021-01-01	P.2	Greater Florianópolis
hCoV-19/Brazil/SC-UFSC-83/2021	EPI_ISL_7743940	2021-01-01	P.2	Greater Florianópolis
hCoV-19/Brazil/SC-UFSC-84/2021	EPI_ISL_7743941	2021-01-01	P.2	Greater Florianópolis
hCoV-19/Brazil/SC-UFSC-88/2021	EPI_ISL_7743957	2021-01-01	P.2	Itajaí Valley
hCoV-19/Brazil/SC-UFSC-93/2021	EPI_ISL_7743956	2021-01-01	P.2	Northern Santa Catarina
hCoV-19/Brazil/SC-UFSC-96/2021	EPI_ISL_7744051	2021-01-01	P.2	Itajaí Valley
hCoV-19/Brazil/SC-UFSC-97/2021	EPI_ISL_7743946	2021-01-01	P.2	Itajaí Valley
hCoV-19/Brazil/SC-UFSC-156/2021	EPI_ISL_7744046	2021-02-01	B.1	Western Santa Catarina
hCoV-19/Brazil/SC-UFSC-143/2021	EPI_ISL_7744111	2021-02-01	B.1.1.28	Western Santa Catarina
hCoV-19/Brazil/SC-UFSC-163/2021	EPI_ISL_7744112	2021-02-01	B.1.1.28	Western Santa Catarina
hCoV-19/Brazil/SC-UFSC-104/2021	EPI_ISL_7744110	2021-02-01	Alpha (B.1.1.7)	Greater Florianópolis
hCoV-19/Brazil/SC-UFSC-105/2021	EPI_ISL_7744094	2021-02-01	Gamma (P.1)	Northern Santa Catarina
hCoV-19/Brazil/SC-UFSC-106/2021	EPI_ISL_7744098	2021-02-01	Gamma (P.1)	Greater Florianópolis
hCoV-19/Brazil/SC-UFSC-109/2021	EPI_ISL_7744023	2021-02-01	Gamma (P.1)	Western Santa Catarina
hCoV-19/Brazil/SC-UFSC-111/2021	EPI_ISL_7744101	2021-02-01	Gamma (P.1)	Western Santa Catarina
hCoV-19/Brazil/SC-UFSC-112/2021	EPI_ISL_7744024	2021-02-01	Gamma (P.1)	Western Santa Catarina
hCoV-19/Brazil/SC-UFSC-113/2021	EPI_ISL_7744088	2021-02-01	Gamma (P.1)	Western Santa Catarina
hCoV-19/Brazil/SC-UFSC-118/2021	EPI_ISL_7743996	2021-02-01	Gamma (P.1)	Western Santa Catarina
hCoV-19/Brazil/SC-UFSC-119/2021	EPI_ISL_7743997	2021-02-01	P1-like-II	Western Santa Catarina
hCoV-19/Brazil/SC-UFSC-129/2021	EPI_ISL_7743989	2021-02-01	P1-like-II	Western Santa Catarina
hCoV-19/Brazil/SC-UFSC-136/2021	EPI_ISL_7743990	2021-02-01	P1-like-II	Western Santa Catarina
hCoV-19/Brazil/SC-UFSC-137/2021	EPI_ISL_7743998	2021-02-01	P1-like-II	Western Santa Catarina
hCoV-19/Brazil/SC-UFSC-138/2021	EPI_ISL_7743985	2021-02-01	P1-like-II	Western Santa Catarina
hCoV-19/Brazil/SC-UFSC-139/2021	EPI_ISL_7743999	2021-02-01	P1-like-II	Western Santa Catarina
hCoV-19/Brazil/SC-UFSC-140/2021	EPI_ISL_7744000	2021-02-01	P1-like-II	Western Santa Catarina
hCoV-19/Brazil/SC-UFSC-141/2021	EPI_ISL_7743991	2021-02-01	P1-like-II	Western Santa Catarina
hCoV-19/Brazil/SC-UFSC-144/2021	EPI_ISL_7744002	2021-02-01	P1-like-II	Western Santa Catarina
hCoV-19/Brazil/SC-UFSC-145/2021	EPI_ISL_7744126	2021-02-01	P1-like-II	Western Santa Catarina
hCoV-19/Brazil/SC-UFSC-146/2021	EPI_ISL_7744086	2021-02-01	P1-like-II	Western Santa Catarina
hCoV-19/Brazil/SC-UFSC-147/2021	EPI_ISL_7744003	2021-02-01	P1-like-II	Western Santa Catarina
hCoV-19/Brazil/SC-UFSC-148/2021	EPI_ISL_7743986	2021-02-01	P1-like-II	Western Santa Catarina
hCoV-19/Brazil/SC-UFSC-149/2021	EPI_ISL_7744004	2021-02-01	Gamma (P.1)	Western Santa Catarina
hCoV-19/Brazil/SC-UFSC-150/2021	EPI_ISL_7744005	2021-02-01	P1-like-II	Western Santa Catarina
hCoV-19/Brazil/SC-UFSC-151/2021	EPI_ISL_7744006	2021-02-01	P1-like-II	Western Santa Catarina
hCoV-19/Brazil/SC-UFSC-152/2021	EPI_ISL_7744007	2021-02-01	Gamma (P.1)	Western Santa Catarina
hCoV-19/Brazil/SC-UFSC-155/2021	EPI_ISL_7744008	2021-02-01	P1-like-II	Western Santa Catarina
hCoV-19/Brazil/SC-UFSC-157/2021	EPI_ISL_7744009	2021-02-01	P1-like-II	Western Santa Catarina
hCoV-19/Brazil/SC-UFSC-158/2021	EPI_ISL_7744010	2021-02-01	P1-like-II	Western Santa Catarina
hCoV-19/Brazil/SC-UFSC-159/2021	EPI_ISL_7744011	2021-02-01	P1-like-II	Western Santa Catarina
hCoV-19/Brazil/SC-UFSC-160/2021	EPI_ISL_7744012	2021-02-01	Gamma (P.1)	Western Santa Catarina
hCoV-19/Brazil/SC-UFSC-165/2021	EPI_ISL_7744013	2021-02-01	P1-like-II	Western Santa Catarina
hCoV-19/Brazil/SC-UFSC-167/2021	EPI_ISL_7744014	2021-02-01	P1-like-II	Western Santa Catarina
hCoV-19/Brazil/SC-UFSC-168/2021	EPI_ISL_7744015	2021-02-01	P1-like-II	Western Santa Catarina
hCoV-19/Brazil/SC-UFSC-169/2021	EPI_ISL_7744016	2021-02-01	P1-like-II	Western Santa Catarina
hCoV-19/Brazil/SC-UFSC-170/2021	EPI_ISL_7744017	2021-02-01	P1-like-II	Western Santa Catarina
hCoV-19/Brazil/SC-UFSC-171/2021	EPI_ISL_7744091	2021-02-01	P1-like-II	Western Santa Catarina
hCoV-19/Brazil/SC-UFSC-172/2021	EPI_ISL_7744018	2021-02-01	P1-like-II	Western Santa Catarina
hCoV-19/Brazil/SC-UFSC-175/2021	EPI_ISL_7743988	2021-02-01	P1-like-II	Western Santa Catarina
hCoV-19/Brazil/SC-UFSC-181/2021	EPI_ISL_7744038	2021-02-01	Gamma (P.1)	Southern Santa Catarina
hCoV-19/Brazil/SC-UFSC-182/2021	EPI_ISL_7744022	2021-02-01	P1-like-II	Western Santa Catarina
hCoV-19/Brazil/SC-UFSC-183/2021	EPI_ISL_7744034	2021-02-01	Gamma (P.1)	Southern Santa Catarina
hCoV-19/Brazil/SC-UFSC-185/2021	EPI_ISL_7744030	2021-02-01	Gamma (P.1)	Itajaí Valley
hCoV-19/Brazil/SC-UFSC-187/2021	EPI_ISL_7744099	2021-02-01	Gamma (P.1)	Itajaí Valley
hCoV-19/Brazil/SC-UFSC-190/2021	EPI_ISL_7744128	2021-02-01	P1-like-II	Western Santa Catarina
hCoV-19/Brazil/SC-UFSC-192/2021	EPI_ISL_7744076	2021-02-01	Gamma (P.1)	Southern Santa Catarina
hCoV-19/Brazil/SC-UFSC-195/2021	EPI_ISL_7744045	2021-02-01	Gamma (P.1)	Northern Santa Catarina
hCoV-19/Brazil/SC-UFSC-197/2021	EPI_ISL_7744035	2021-02-01	Gamma (P.1)	Itajaí Valley
hCoV-19/Brazil/SC-UFSC-198/2021	EPI_ISL_7744102	2021-02-01	P1-like-II	Western Santa Catarina
hCoV-19/Brazil/SC-UFSC-102/2021	EPI_ISL_7744063	2021-02-01	P.1.1	Greater Florianópolis
hCoV-19/Brazil/SC-UFSC-161/2021	EPI_ISL_7743984	2021-02-01	P.1.1	Western Santa Catarina
hCoV-19/Brazil/SC-UFSC-101/2021	EPI_ISL_7744059	2021-02-01	P.1.2	Greater Florianópolis
hCoV-19/Brazil/SC-UFSC-103/2021	EPI_ISL_7744109	2021-02-01	P.1.2	Greater Florianópolis
hCoV-19/Brazil/SC-UFSC-142/2021	EPI_ISL_7744001	2021-02-01	P.1.2	Western Santa Catarina
hCoV-19/Brazil/SC-UFSC-193/2021	EPI_ISL_7744033	2021-02-01	P.1.2	Greater Florianópolis
hCoV-19/Brazil/SC-UFSC-194/2021	EPI_ISL_7744037	2021-02-01	P.1.2	Itajaí Valley
hCoV-19/Brazil/SC-UFSC-196/2021	EPI_ISL_7744041	2021-02-01	P.1.2	Greater Florianópolis
hCoV-19/Brazil/SC-UFSC-153/2021	EPI_ISL_7743943	2021-02-01	P.2	Western Santa Catarina
hCoV-19/Brazil/SC-UFSC-154/2021	EPI_ISL_7743944	2021-02-01	P.2	Western Santa Catarina
hCoV-19/Brazil/SC-UFSC-166/2021	EPI_ISL_7743945	2021-02-01	P.2	Western Santa Catarina
hCoV-19/Brazil/SC-UFSC-188/2021	EPI_ISL_7744103	2021-02-01	P.2	Northern Santa Catarina
hCoV-19/Brazil/SC-UFSC-114/2021	EPI_ISL_7743992	2021-03-01	Gamma (P.1)	Greater Florianópolis
hCoV-19/Brazil/SC-UFSC-115/2021	EPI_ISL_7743993	2021-03-01	Gamma (P.1)	Greater Florianópolis
hCoV-19/Brazil/SC-UFSC-116/2021	EPI_ISL_7743994	2021-03-01	Gamma (P.1)	Greater Florianópolis
hCoV-19/Brazil/SC-UFSC-117/2021	EPI_ISL_7743995	2021-03-01	Gamma (P.1)	Greater Florianópolis
hCoV-19/Brazil/SC-UFSC-122/2021	EPI_ISL_7744043	2021-03-01	Gamma (P.1)	Itajaí Valley
hCoV-19/Brazil/SC-UFSC-126/2021	EPI_ISL_7744047	2021-03-01	Gamma (P.1)	Northern Santa Catarina
hCoV-19/Brazil/SC-UFSC-127/2021	EPI_ISL_7744029	2021-03-01	Gamma (P.1)	Itajaí Valley
hCoV-19/Brazil/SC-UFSC-128/2021	EPI_ISL_7744119	2021-03-01	Gamma (P.1)	Northern Santa Catarina
hCoV-19/Brazil/SC-UFSC-173/2021	EPI_ISL_7744019	2021-03-01	P1-like-II	Western Santa Catarina
hCoV-19/Brazil/SC-UFSC-174/2021	EPI_ISL_7743987	2021-03-01	P1-like-II	Western Santa Catarina
hCoV-19/Brazil/SC-UFSC-176/2021	EPI_ISL_7744020	2021-03-01	P1-like-II	Western Santa Catarina
hCoV-19/Brazil/SC-UFSC-177/2021	EPI_ISL_7744050	2021-03-01	P1-like-II	Western Santa Catarina
hCoV-19/Brazil/SC-UFSC-178/2021	EPI_ISL_7744105	2021-03-01	P1-like-II	Western Santa Catarina
hCoV-19/Brazil/SC-UFSC-179/2021	EPI_ISL_7744127	2021-03-01	P1-like-II	Western Santa Catarina
hCoV-19/Brazil/SC-UFSC-180/2021	EPI_ISL_7744021	2021-03-01	P1-like-II	Western Santa Catarina
hCoV-19/Brazil/SC-UFSC-120/2021	EPI_ISL_7744036	2021-03-01	P.1.2	Itajaí Valley
hCoV-19/Brazil/SC-UFSC-211/2021	EPI_ISL_7744031	2021-03-01	P.1.2	Southern Santa Catarina
hCoV-19/Brazil/SC-UFSC-121/2021	EPI_ISL_7743980	2021-03-01	P.2	Itajaí Valley
hCoV-19/Brazil/SC-UFSC-124/2021	EPI_ISL_7744068	2021-04-01	Gamma (P.1)	Itajaí Valley
hCoV-19/Brazil/SC-UFSC-125/2021	EPI_ISL_7744049	2021-04-01	Gamma (P.1)	Greater Florianópolis
hCoV-19/Brazil/SC-UFSC-130/2021	EPI_ISL_7744026	2021-04-01	Gamma (P.1)	Northern Santa Catarina
hCoV-19/Brazil/SC-UFSC-131/2021	EPI_ISL_7744121	2021-04-01	Gamma (P.1)	Southern Santa Catarina
hCoV-19/Brazil/SC-UFSC-132/2021	EPI_ISL_7744027	2021-04-01	Gamma (P.1)	Itajaí Valley
hCoV-19/Brazil/SC-UFSC-133/2021	EPI_ISL_7744100	2021-04-01	Gamma (P.1)	Southern Santa Catarina
hCoV-19/Brazil/SC-UFSC-134/2021	EPI_ISL_7744028	2021-04-01	Gamma (P.1)	Southern Santa Catarina
hCoV-19/Brazil/SC-UFSC-162/2021	EPI_ISL_7744025	2021-04-01	Gamma (P.1)	Greater Florianópolis
hCoV-19/Brazil/SC-UFSC-164/2021	EPI_ISL_7744048	2021-04-01	Gamma (P.1)	Greater Florianópolis
hCoV-19/Brazil/SC-UFSC-200/2021	EPI_ISL_7744040	2021-04-01	P1-like-II	Southern Santa Catarina
hCoV-19/Brazil/SC-UFSC-202/2021	EPI_ISL_7744096	2021-04-01	Gamma (P.1)	Itajaí Valley
hCoV-19/Brazil/SC-UFSC-206/2021	EPI_ISL_7744039	2021-04-01	Gamma (P.1)	Northern Santa Catarina
hCoV-19/Brazil/SC-UFSC-207/2021	EPI_ISL_7744080	2021-04-01	P1-like-II	Greater Florianópolis
hCoV-19/Brazil/SC-UFSC-208/2021	EPI_ISL_7744116	2021-04-01	Gamma (P.1)	Southern Santa Catarina
hCoV-19/Brazil/SC-UFSC-209/2021	EPI_ISL_7744044	2021-04-01	Gamma (P.1)	Greater Florianópolis
hCoV-19/Brazil/SC-UFSC-210/2021	EPI_ISL_7744095	2021-04-01	Gamma (P.1)	Greater Florianópolis
hCoV-19/Brazil/SC-UFSC-123/2021	EPI_ISL_7744042	2021-04-01	P.1.2	Itajaí Valley
hCoV-19/Brazil/SC-UFSC-135/2021	EPI_ISL_7744032	2021-04-01	P.1.2	Greater Florianópolis
Severe acute respiratory syndrome coronavirus 2 isolate Wuhan-Hu-1, complete genome	NA	-	-	Asia / China / Whuan
USA/TX-HMH-MCoV-24374/2021	EPI_ISL_1078928	2021-01-01	B.1	North America / USA / Texas / Houston
USA/NY-WCM-0206-1-P/2020	EPI_ISL_855211	2020-03-01	B.1.413	North America / USA / New York
USA/OH-PLMI-J6HBW-2168/2020	EPI_ISL_956110	2020-03-01	B.1.413	North America / USA / Ohio
PA-IEC172960/2020	EPI_ISL_848594	2020-04-01	B.39	South America / Brazil / Para
BRAZIL-RJ_RJ-00333/2020	EPI_ISL_623136	2020-04-01	B.39	South America / Brazil / Rio de Janeiro
ENGLAND-England/GSTT-4177/2020	EPI_ISL_561373	2020-03-01	B.39	Europe / United Kingdom / England / London
USA_USA/OH-PLMI-J6GLK-5251/2020	EPI_ISL_956072	2020-03-01	B.58	North America / USA / Ohio
AM-21890474MD/2021	EPI_ISL_1068292	2021-01-01	Gamma (P.1)	South America / Brazil / Amazonas / Manacapuru
BA-101/2020	EPI_ISL_1068384	2020-04-01	B.1	South America / Brazil / Bahia
SP-1752/2021	EPI_ISL_1079162	2021-02-01	Gamma (P.1-like)	South America / Brazil / Sao Paulo / Bauru
SP-1754/2021	EPI_ISL_1079165	2021-02-01	P.2	South America / Brazil / Sao Paulo / Bauru
USA/NY-NP-4884/2021	EPI_ISL_1080783	2021-01-01	P.2	North America / USA / New York / New York City
Spain/CT-HUVH-85983/2021	EPI_ISL_1080811	2021-02-01	B.1.177.73	Europe / Spain / Catalunya
England/Sheff01/2020	EPI_ISL_414500	2020-03-01	B.55	Europe / United Kingdom / England / Yorkshire / Sheffield
South Africa/R03006/2020	EPI_ISL_417186	2020-03-01	B.1	Africa / South Africa / KwaZulu-Natal
RS-11918/2020	EPI_ISL_943595	2020-05-01	B.1.1.33	South America / Brazil / Rio Grande do Sul / Tramandai
SP-405/2020	EPI_ISL_547577	2020-07-01	B.1.1	South America / Brazil / Sao Paulo / Presidente Prudente
AM-20895217CM/2020	EPI_ISL_1068249	2020-12-01	Gamma (P.1-like)	South America / Brazil / Amazonas / Manaus
RJ-LNN02944/2021	EPI_ISL_2837025	2021-06-01	B.1.1.7	South America / Brazil / Rio de Janeiro / Sao Joao Da Barra
PR-FIOCRUZ-31022/2021	EPI_ISL_2863576	2021-05-01	B.1.1.7	South America / Brazil / Parana / Apucarana
MG-FIOCRUZ-36/2021	EPI_ISL_3061855	2021-05-01	B.1.1.7	South America / Brazil / Minas Gerais / Belo Horizonte
SP-BT41016/2021	EPI_ISL_3118915	2021-06-01	B.1.1.7	South America / Brazil / Sao Paulo / Porto Ferreira
SP-772783-NBD16/2021	EPI_ISL_1445171	2021-03-01	B.1.351	South America / Brazil / Sao Paulo / Sorocaba
SP-IB_100077/2021	EPI_ISL_1966124	2021-03-01	B.1.351	South America / Brazil / Sao Paulo
SP-IB_100620/2021	EPI_ISL_1966629	2021-04-01	B.1.351	South America / Brazil / Sao Paulo
RJ-LNN04063/2021	EPI_ISL_3014449	2021-06-01	B.1.617.2	South America / Brazil / Rio de Janeiro / Japeri
RJ-LNN04070/2021	EPI_ISL_3014450	2021-06-01	B.1.617.2	South America / Brazil / Rio de Janeiro / Japeri
SP-IB_120347/2021	EPI_ISL_3104825	2021-07-01	B.1.617.2	South America / Brazil / Sao Paulo
SP-IB_120346/2021	EPI_ISL_3104826	2021-07-01	B.1.617.2	South America / Brazil / Sao Paulo
BA-LACEN-125/2021	EPI_ISL_1583653	2021-02-01	B.1.525	South America / Brazil / Bahia
Argentina/INEI104583/2021	EPI_ISL_2158745	2021-05-01	B.1.525	South America / Argentina
SP-BTSC91556/2021	EPI_ISL_3118943	2021-07-01	Gamma (P.1-like)	South America / Brazil / Sao Paulo / São Carlos
SP-BTSC91557/2021	EPI_ISL_3118944	2021-07-01	P.1.14	South America / Brazil / Sao Paulo / São Carlos
SP-BTSC91561/2021	EPI_ISL_3118946	2021-07-01	P.1.12	South America / Brazil / Sao Paulo / São Carlos
SP-BTSC91589/2021	EPI_ISL_3118948	2021-07-01	P.1.12	South America / Brazil / Sao Paulo / São Carlos
USA/UT-UPHL-210624528624/2021	EPI_ISL_3133002	2021-06-01	B.1.637	North America / USA / Utah
USA/UT-UPHL-210624405250/2021	EPI_ISL_3133006	2021-06-01	B.1.637	North America / USA / Utah
USA/MT-MTPHL-3838796/2021	EPI_ISL_3133164	2021-07-01	B.1.527	North America / USA / Montana / Park County
India/CG-ICMR-MCL_4993_4866/2021	EPI_ISL_3119548	2021-03-01	B.1.617.1	Asia / India / Chandigarh
India/AS-ICMR-MCL_5157_5114/2021	EPI_ISL_3119571	2021	B.1.617.1	Asia / India / Assam
India/AS-ICMR-MCL_5197_5143/2021	EPI_ISL_3119580	2021	B.1.617.1	Asia / India / Assam
RS-203_LABRESIS/2021	EPI_ISL_2617911	2021-05-01	C.37	South America / Brazil / Rio Grande do Sul
SP-HIAE-ID054/2021	EPI_ISL_2674368	2021-06-01	C.37	South America / Brazil / Sao Paulo
SP-RP-89551/2021	EPI_ISL_2928137	2021-06-01	C.37	South America / Brazil / Sao Paulo / Ribeirao Preto
RS-UFCSPA_LACEN-106932/2020	EPI_ISL_3048837	2020-12-01	P.2	South America / Brazil / Rio Grande do Sul / Porto Alegre
RS-UFCSPA_LACEN-107283/2020	EPI_ISL_3048838	2020-12-01	P.2	South America / Brazil / Rio Grande do Sul / Caxias do Sul
CE-FIOCRUZ-00186/2021	EPI_ISL_3102328	2021-02-01	P.2	South America / Brazil / Ceara / Crato
CE-FIOCRUZ-00344/2021	EPI_ISL_3102485	2021-03-01	P.2	South America / Brazil / Ceara / Bezerros
